# Supplementary material for: Ferroptosis Regulator Modification Patterns and Tumor Microenvironment Immune Infiltration Characterization in Hepatocellular Carcinoma
Source: Front Mol Biosci. 2022 Jan 28;9:807502. doi: 10.3389/fmolb.2022.807502 (PMC8832196; doi:10.3389/fmolb.2022.807502)
Supplement: Supplementary file 7 [file DataSheet1.xlsx]

## Sheet: table S1
Table S1: Basic information of datasets included in this study for identifying distinct ferroptosis modification patterns
Cohort	TCGA-LIHC	GSE76427	LIRI-JP
RNA-Seq samples	427	167	445
Number of genes	25531	30864	25035
Ferroptosis related genes	60	54	57
SNV samples	363	0	0
CNV samples	379	0	0
Phenotypic data samples	469	167	445
Survival data samples	463	167	445

## Sheet: table S2-revised
Table S2： Clinical information of 3 cohorts
Dataset	Clinical Category	Clinical Characteristics	Statistics
TCGA-LIHC(N=469)	Sex,n(%)	Male	309(65.9%)
		Female	160(34.1%)
	Molecular subtype,n(%)	LIHC.iCluster:1	63(13.4%)
		LIHC.iCluster:2	55(11.7%)
		LIHC.iCluster:3	62(13.2%)
		Missing Value	289(61.6%)
	stage,n(%)	stage i	211(45.0%)
		stage ii	105(22.4%)
		stage iii	107(22.8%)
		stage iv	6(1.3%)
		NA	40(8.5%)
	pathologic_T,n(%)	T1	223(47.5%)
		T2	116(24.7%)
		T3	104(22.2%)
		T4	17(3.6%)
		Missing Value	9(1.9%)
GSE76427(N=115)	Sex,n(%)	Male	93(80.9%)
		Female	22(19.1%)
	stage,n(%)	stage i	55(47.8%)
		stage ii	35(30.4%)
		stage iii	21(18.3%)
		stage iv	3(2.6%)
		Missing Value	1(0.9%)
LIRI-JP(N=445)	Sex,n(%)	Male	327(73.5%)
		Female	118(26.5%)
	stage,n(%)	stage i	37(8.3%)
		stage ii	109(24.5%)
		stage iii	75(16.9%)
		stage iv	22(4.9%)
			202(45.4%)

## Sheet: table S3
Table S3:Spearman correlation analysis of the 51 ferroptosis modification regulators
From	To	Cor	Pvalue(P<0.00001)	Weight(-log10(Pvalue))
ACSL4	DPP4	-0.192631	1.79326e-07	6.74636
ACSL4	FANCD2	0.245109	2.366e-11	10.626
ACSL4	GCLC	-0.189634	2.79357e-07	6.55384
ACSL4	HMGCR	0.212414	8.04201e-09	8.09464
ACSL4	LPCAT3	0.331889	4.73978e-20	19.3242
ACSL4	RPL8	0.167762	5.75279e-06	5.24012
ACSL4	SAT1	-0.164855	8.36641e-06	5.07746
ACSL4	TP53	0.191988	1.97335e-07	6.7048
ACSL4	AIFM2	0.207314	1.84452e-08	7.73412
ACSL4	FTH1	0.17474	2.2807e-06	5.64193
ACSL4	ACSL3	0.469836	5.61195e-41	40.2509
ACSL4	ACACA	0.253396	4.68319e-12	11.3295
ACSL4	PEBP1	-0.278841	2.22909e-14	13.6519
ACSL4	SQLE	0.244424	2.69829e-11	10.5689
ACSL4	FADS2	0.233682	2.00718e-10	9.69741
ACSL4	SLC1A5	0.246287	1.88626e-11	10.7244
ACSL4	GOT1	0.178008	1.45998e-06	5.83565
ACSL4	G6PD	0.277847	2.77668e-14	13.5565
ACSL4	PGD	0.194338	1.38866e-07	6.85741
AKR1C1	AKR1C2	0.7719	5.63938e-144	143.249
AKR1C1	AKR1C3	0.606747	6.48898e-74	73.1878
AKR1C1	ALOX5	-0.184275	6.0656e-07	6.21713
AKR1C1	ATP5MC3	0.206511	2.09802e-08	7.67819
AKR1C1	CISD1	0.269977	1.5326e-13	12.8146
AKR1C1	DPP4	0.274652	5.59226e-14	13.2524
AKR1C1	GCLC	0.452483	8.87813e-38	37.0517
AKR1C1	GCLM	0.522793	5.8711e-52	51.2313
AKR1C1	GPX4	0.192776	1.75477e-07	6.75578
AKR1C1	GSS	0.194567	1.34166e-07	6.87236
AKR1C1	RPL8	0.206648	2.05247e-08	7.68772
AKR1C1	EMC2	0.324806	3.17047e-19	18.4989
AKR1C1	AIFM2	0.253502	4.58602e-12	11.3386
AKR1C1	FTH1	0.337924	9.02261e-21	20.0447
AKR1C1	PEBP1	0.23431	1.78983e-10	9.74719
AKR1C1	KEAP1	0.213621	6.58677e-09	8.18133
AKR1C1	G6PD	0.220995	1.89683e-09	8.72197
AKR1C1	PGD	0.244617	2.60021e-11	10.585
AKR1C1	ACSF2	0.249345	1.04154e-11	10.9823
AKR1C2	AKR1C3	0.56571	2.14738e-62	61.6681
AKR1C2	ALOX5	-0.23479	1.63916e-10	9.78538
AKR1C2	DPP4	0.274263	6.0871e-14	13.2156
AKR1C2	GCLC	0.480714	4.44564e-43	42.3521
AKR1C2	GCLM	0.487672	1.83496e-44	43.7364
AKR1C2	GPX4	0.20087	5.11141e-08	7.29146
AKR1C2	GSS	0.16946	4.60882e-06	5.33641
AKR1C2	EMC2	0.235832	1.35356e-10	9.86852
AKR1C2	AIFM2	0.247936	1.37081e-11	10.863
AKR1C2	FTH1	0.315718	3.37836e-18	17.4713
AKR1C2	PEBP1	0.256459	2.53547e-12	11.5959
AKR1C2	KEAP1	0.20357	3.34799e-08	7.47522
AKR1C2	G6PD	0.184804	5.62379e-07	6.24997
AKR1C2	PGD	0.245665	2.12636e-11	10.6724
AKR1C2	ACSF2	0.240924	5.24439e-11	10.2803
AKR1C3	ATP5MC3	0.329156	9.92753e-20	19.0032
AKR1C3	CISD1	0.344314	1.49587e-21	20.8251
AKR1C3	FANCD2	0.23107	3.22199e-10	9.49188
AKR1C3	GCLC	0.25126	7.1507e-12	11.1457
AKR1C3	GCLM	0.41762	6.97513e-32	31.1564
AKR1C3	GPX4	0.199216	6.60386e-08	7.1802
AKR1C3	GSS	0.311813	9.11076e-18	17.0404
AKR1C3	HSPB1	0.314766	4.30805e-18	17.3657
AKR1C3	RPL8	0.264111	5.28111e-13	12.2773
AKR1C3	SAT1	-0.243678	3.11125e-11	10.5071
AKR1C3	FDFT1	0.257959	1.87162e-12	11.7278
AKR1C3	TFRC	0.197037	9.22588e-08	7.03499
AKR1C3	EMC2	0.254119	4.05456e-12	11.3921
AKR1C3	AIFM2	0.319818	1.17351e-18	17.9305
AKR1C3	FTH1	0.469455	6.62696e-41	40.1787
AKR1C3	STEAP3	-0.211394	9.50936e-09	8.02185
AKR1C3	NFS1	0.200302	5.58251e-08	7.25317
AKR1C3	ACSL3	0.182528	7.77162e-07	6.10949
AKR1C3	ACACA	0.285719	4.75682e-15	14.3227
AKR1C3	SQLE	0.256346	2.59393e-12	11.586
AKR1C3	KEAP1	0.267018	2.87125e-13	12.5419
AKR1C3	G6PD	0.425852	3.25727e-33	32.4871
AKR1C3	PGD	0.434231	1.31883e-34	33.8798
ALOX5	ALOX12	0.25263	5.45342e-12	11.2633
ALOX5	CARS	0.312426	7.80386e-18	17.1077
ALOX5	CD44	0.536294	4.42985e-55	54.3536
ALOX5	CS	0.180952	9.69987e-07	6.01323
ALOX5	DPP4	-0.281037	1.36762e-14	13.864
ALOX5	FANCD2	0.242088	4.20908e-11	10.3758
ALOX5	GCLC	-0.293654	7.58636e-16	15.12
ALOX5	GPX4	-0.193516	1.57117e-07	6.80378
ALOX5	HMGCR	-0.165174	8.03219e-06	5.09517
ALOX5	TFRC	0.215334	4.95235e-09	8.30519
ALOX5	TP53	0.282377	1.01296e-14	13.9944
ALOX5	EMC2	0.166037	7.19077e-06	5.14322
ALOX5	HSBP1	0.266726	3.05378e-13	12.5152
ALOX5	ACO1	-0.231972	2.73788e-10	9.56259
ALOX5	FTH1	0.248582	1.20885e-11	10.9176
ALOX5	NFS1	-0.214476	5.71399e-09	8.24306
ALOX5	PEBP1	-0.518308	5.96093e-51	50.2247
ALOX5	ZEB1	0.24011	6.11146e-11	10.2139
ALOX5	ABCC1	0.591285	2.22442e-69	68.6528
ALOX5	SLC1A5	0.576444	2.98765e-65	64.5247
ALOX5	G6PD	0.303017	8.06763e-17	16.0933
ALOX5	PGD	0.167467	5.97761e-06	5.22347
ALOX5	ACSF2	-0.376513	9.10117e-26	25.0409
ALOX12	CARS	0.200082	5.77649e-08	7.23834
ALOX12	CD44	0.175182	2.14828e-06	5.66791
ALOX12	CS	0.330331	7.23115e-20	19.1408
ALOX12	FANCD2	0.221669	1.68922e-09	8.77231
ALOX12	TP53	0.35476	7.23902e-23	22.1403
ALOX12	ACACA	0.187811	3.64576e-07	6.43821
ALOX12	PEBP1	-0.201285	4.79135e-08	7.31954
ALOX12	ZEB1	0.389408	1.35685e-27	26.8675
ALOX12	NFE2L2	0.197331	8.82046e-08	7.05451
ALOX12	ABCC1	0.264985	4.40119e-13	12.3564
ALOX12	GOT1	-0.16827	5.3851e-06	5.26881
ALOX12	G6PD	0.169665	4.48658e-06	5.34808
ALOX12	IREB2	0.337428	1.03549e-20	19.9849
ATP5MC3	CISD1	0.556543	4.89871e-60	59.3099
ATP5MC3	HSBP1	0.170594	3.96953e-06	5.40126
ATP5MC3	FTH1	0.246517	1.80429e-11	10.7437
ATP5MC3	PGD	0.198196	7.72624e-08	7.11203
CARS	CD44	0.26207	8.06635e-13	12.0933
CARS	CHAC1	0.367673	1.46099e-24	23.8354
CARS	FANCD2	0.197682	8.36039e-08	7.07777
CARS	GSS	0.259106	1.482e-12	11.8292
CARS	TFRC	0.189449	2.87031e-07	6.54207
CARS	PHKG2	0.238078	8.9332e-11	10.049
CARS	HSBP1	0.219706	2.36575e-09	8.62603
CARS	ACO1	-0.207208	1.87635e-08	7.72669
CARS	FTH1	0.186281	4.54963e-07	6.34202
CARS	PEBP1	-0.281766	1.16191e-14	13.9348
CARS	NOX1	0.173282	2.77578e-06	5.55662
CARS	ABCC1	0.38511	5.6285e-27	26.2496
CARS	SLC1A5	0.397989	7.43608e-29	28.1287
CARS	GOT1	-0.172641	3.02426e-06	5.51938
CARS	G6PD	0.3236	4.3608e-19	18.3604
CARS	PGD	0.246664	1.75402e-11	10.756
CARS	ACSF2	-0.180776	9.94177e-07	6.00254
CD44	CS	0.215888	4.51382e-09	8.34546
CD44	FANCD2	0.172751	2.98023e-06	5.52575
CD44	SAT1	0.250074	9.02975e-12	11.0443
CD44	EMC2	0.20919	1.36246e-08	7.86567
CD44	HSBP1	0.316879	2.50841e-18	17.6006
CD44	ACO1	-0.263209	6.37093e-13	12.1958
CD44	FTH1	0.264077	5.3188e-13	12.2742
CD44	ACSL3	0.208377	1.55422e-08	7.80849
CD44	PEBP1	-0.365182	3.14597e-24	23.5022
CD44	ZEB1	0.230283	3.71195e-10	9.4304
CD44	ABCC1	0.498074	1.36138e-46	45.866
CD44	SLC1A5	0.455221	2.85558e-38	37.5443
CD44	GOT1	-0.200939	5.05661e-08	7.29614
CD44	G6PD	0.341146	3.66439e-21	20.436
CD44	PGD	0.268581	2.06276e-13	12.6856
CD44	ACSF2	-0.262624	7.19248e-13	12.1431
CHAC1	NCOA4	-0.169963	4.31407e-06	5.36511
CHAC1	TFRC	0.178926	1.28623e-06	5.89068
CHAC1	PHKG2	0.165859	7.35705e-06	5.1333
CHAC1	NOX1	0.190302	2.53223e-07	6.5965
CHAC1	ABCC1	0.188596	3.25179e-07	6.48788
CHAC1	SLC1A5	0.228313	5.27721e-10	9.2776
CISD1	GCLM	0.205537	2.45128e-08	7.61061
CISD1	GSS	0.213324	6.91854e-09	8.15999
CISD1	RPL8	0.164763	8.46525e-06	5.07236
CISD1	EMC2	0.164611	8.63134e-06	5.06392
CISD1	AIFM2	0.222828	1.38254e-09	8.85932
CISD1	HSBP1	0.211541	9.28374e-09	8.03228
CISD1	FTH1	0.202761	3.80313e-08	7.41986
CISD1	STEAP3	-0.16664	6.65285e-06	5.17699
CISD1	NFS1	0.181457	9.03655e-07	6.044
CISD1	ACACA	0.222157	1.55272e-09	8.80891
CISD1	G6PD	0.192955	1.70861e-07	6.76736
CISD1	PGD	0.271917	1.01093e-13	12.9953
CS	FANCD2	0.362785	6.53879e-24	23.1845
CS	GSS	0.23819	8.749e-11	10.058
CS	HSPB1	0.199191	6.62963e-08	7.17851
CS	LPCAT3	0.249663	9.78605e-12	11.0094
CS	NCOA4	0.176797	1.7241e-06	5.76344
CS	RPL8	0.247615	1.45876e-11	10.836
CS	FDFT1	0.165746	7.46444e-06	5.127
CS	TFRC	0.249047	1.10383e-11	10.9571
CS	TP53	0.321874	6.86278e-19	18.1635
CS	EMC2	0.233403	2.11164e-10	9.67538
CS	AIFM2	0.401842	1.96296e-29	28.7071
CS	HSBP1	0.22674	6.974e-10	9.15652
CS	ACO1	-0.256242	2.64871e-12	11.577
CS	FTH1	0.191259	2.19862e-07	6.65785
CS	STEAP3	-0.236425	1.21339e-10	9.916
CS	NFS1	0.303645	6.92034e-17	16.1599
CS	ACSL3	0.339807	5.33626e-21	20.2728
CS	ACACA	0.436909	4.64315e-35	34.3332
CS	PEBP1	-0.219668	2.38098e-09	8.62324
CS	ZEB1	0.269698	1.62637e-13	12.7888
CS	SQLE	0.201898	4.3537e-08	7.36114
CS	ABCC1	0.277834	2.7849e-14	13.5552
CS	SLC1A5	0.248027	1.34655e-11	10.8708
CS	GOT1	-0.291705	1.1974e-15	14.9218
CS	G6PD	0.433155	2.00045e-34	33.6989
CS	PGD	0.247758	1.41903e-11	10.848
CS	IREB2	0.325267	2.80593e-19	18.5519
DPP4	GCLC	0.434536	1.17152e-34	33.9313
DPP4	GCLM	0.219007	2.66487e-09	8.57432
DPP4	HMGCR	0.230877	3.33584e-10	9.47679
DPP4	NCOA4	0.382656	1.25627e-26	25.9009
DPP4	RPL8	-0.181083	9.52409e-07	6.02118
DPP4	SAT1	-0.166702	6.59972e-06	5.18047
DPP4	FDFT1	0.190046	2.62939e-07	6.58014
DPP4	PHKG2	-0.200404	5.49488e-08	7.26004
DPP4	NFS1	0.266486	3.21193e-13	12.4932
DPP4	PEBP1	0.434904	1.01515e-34	33.9935
DPP4	SQLE	0.180136	1.08716e-06	5.96371
DPP4	NFE2L2	0.255653	2.9822e-12	11.5255
DPP4	ABCC1	-0.251278	7.12518e-12	11.1472
DPP4	SLC1A5	-0.358949	2.08153e-23	22.6816
DPP4	GOT1	-0.254763	3.56481e-12	11.448
DPP4	IREB2	0.208853	1.43902e-08	7.84193
DPP4	ACSF2	0.333463	3.08603e-20	19.5106
FANCD2	GSS	0.280496	1.54333e-14	13.8115
FANCD2	HMGCR	0.196369	1.02144e-07	6.99079
FANCD2	HSPB1	0.252285	5.83887e-12	11.2337
FANCD2	LPCAT3	0.259084	1.48878e-12	11.8272
FANCD2	RPL8	0.244718	2.55041e-11	10.5934
FANCD2	SAT1	-0.236617	1.17118e-10	9.93138
FANCD2	FDFT1	0.26626	3.36858e-13	12.4726
FANCD2	TFRC	0.428541	1.17532e-33	32.9298
FANCD2	TP53	0.198261	7.64959e-08	7.11636
FANCD2	EMC2	0.206017	2.27046e-08	7.64389
FANCD2	PHKG2	0.313614	5.77555e-18	17.2384
FANCD2	HSBP1	0.280085	1.69124e-14	13.7718
FANCD2	ACO1	-0.193782	1.5096e-07	6.82114
FANCD2	FTH1	0.257521	2.04564e-12	11.6892
FANCD2	STEAP3	-0.247265	1.5613e-11	10.8065
FANCD2	NFS1	0.168717	5.07969e-06	5.29416
FANCD2	ACSL3	0.320302	1.03476e-18	17.9852
FANCD2	ACACA	0.478145	1.4158e-42	41.849
FANCD2	PEBP1	-0.391821	6.04826e-28	27.2184
FANCD2	SQLE	0.339453	5.89036e-21	20.2299
FANCD2	FADS2	0.237075	1.07612e-10	9.96814
FANCD2	NOX1	0.172325	3.15458e-06	5.50106
FANCD2	ABCC1	0.397212	9.70703e-29	28.0129
FANCD2	SLC1A5	0.444613	2.18568e-36	35.6604
FANCD2	GOT1	-0.259201	1.45377e-12	11.8375
FANCD2	G6PD	0.552633	4.71664e-59	58.3264
FANCD2	PGD	0.420133	2.76141e-32	31.5589
FANCD2	IREB2	0.344829	1.29187e-21	20.8888
GCLC	GCLM	0.530158	1.2104e-53	52.9171
GCLC	HSPB1	-0.18502	5.45323e-07	6.26335
GCLC	NCOA4	0.388448	1.86784e-27	26.7287
GCLC	EMC2	0.178382	1.38667e-06	5.85803
GCLC	PHKG2	-0.176539	1.78587e-06	5.74815
GCLC	HSBP1	-0.16405	9.2706e-06	5.03289
GCLC	ACO1	0.260249	1.17322e-12	11.9306
GCLC	NFS1	0.169668	4.48493e-06	5.34824
GCLC	PEBP1	0.341934	2.93505e-21	20.5324
GCLC	ZEB1	0.172924	2.91218e-06	5.53578
GCLC	NFE2L2	0.33451	2.31655e-20	19.6352
GCLC	NOX1	-0.185872	4.82525e-07	6.31648
GCLC	ABCC1	-0.199742	6.0892e-08	7.21544
GCLC	SLC1A5	-0.302776	8.55398e-17	16.0678
GCLC	IREB2	0.238042	8.99421e-11	10.046
GCLC	ACSF2	0.168755	5.05476e-06	5.2963
GCLM	TFRC	0.284319	6.5379e-15	14.1846
GCLM	EMC2	0.291152	1.36192e-15	14.8658
GCLM	ACO1	0.205623	2.41802e-08	7.61654
GCLM	FTH1	0.286066	4.39543e-15	14.357
GCLM	ACSL3	0.212872	7.45625e-09	8.12748
GCLM	ACACA	0.201304	4.77693e-08	7.32085
GCLM	ZEB1	0.252203	5.93503e-12	11.2266
GCLM	NFE2L2	0.310754	1.18915e-17	16.9248
GCLM	G6PD	0.250774	7.86878e-12	11.1041
GCLM	PGD	0.365405	2.93749e-24	23.532
GCLM	IREB2	0.310298	1.33355e-17	16.875
GPX4	GSS	0.277925	2.72974e-14	13.5639
GPX4	HSPB1	0.349302	3.57295e-22	21.447
GPX4	LPCAT3	-0.202917	3.71077e-08	7.43054
GPX4	NCOA4	-0.20951	1.29349e-08	7.88824
GPX4	RPL8	0.253816	4.30741e-12	11.3658
GPX4	AIFM2	0.202489	3.96882e-08	7.40134
GPX4	PHKG2	0.229904	3.97253e-10	9.40093
GPX4	FTH1	0.241256	4.92616e-11	10.3075
GPX4	PEBP1	0.237305	1.03123e-10	9.98664
GPX4	ZEB1	-0.306645	3.3104e-17	16.4801
GPX4	NFE2L2	-0.19299	1.69974e-07	6.76962
GPX4	KEAP1	0.398251	6.79486e-29	28.1678
GPX4	NOX1	0.180802	9.90547e-07	6.00412
GPX4	IREB2	-0.333545	3.01773e-20	19.5203
GPX4	ACSF2	0.20294	3.6974e-08	7.4321
GSS	HSPB1	0.29235	1.02986e-15	14.9872
GSS	RPL8	0.225959	8.00295e-10	9.09675
GSS	AIFM2	0.265852	3.66966e-13	12.4354
GSS	PHKG2	0.409003	1.57538e-30	29.8026
GSS	HSBP1	0.299969	1.68851e-16	15.7725
GSS	ACO1	-0.259241	1.44184e-12	11.8411
GSS	FTH1	0.223632	1.20234e-09	8.91997
GSS	NFS1	0.329739	8.48476e-20	19.0714
GSS	ACACA	0.212815	7.52629e-09	8.12342
GSS	FADS2	0.170603	3.96496e-06	5.40176
GSS	KEAP1	0.226502	7.27296e-10	9.13829
GSS	NOX1	0.220015	2.24394e-09	8.64899
GSS	ABCC1	0.280599	1.50815e-14	13.8216
GSS	SLC1A5	0.273217	7.63713e-14	13.1171
GSS	GOT1	-0.195153	1.22818e-07	6.91074
GSS	G6PD	0.411604	6.20617e-31	30.2072
GSS	PGD	0.435548	7.9003e-35	34.1024
HMGCR	LPCAT3	0.256657	2.43628e-12	11.6133
HMGCR	NCOA4	0.342668	2.3856e-21	20.6224
HMGCR	SAT1	-0.32522	2.84148e-19	18.5465
HMGCR	FDFT1	0.649663	6.56771e-88	87.1826
HMGCR	PHKG2	-0.214969	5.26368e-09	8.27871
HMGCR	NFS1	0.184738	5.67737e-07	6.24585
HMGCR	ACSL3	0.310175	1.37522e-17	16.8616
HMGCR	ACACA	0.507576	1.32916e-48	47.8764
HMGCR	SQLE	0.757689	9.13845e-136	135.039
HMGCR	FADS2	0.361607	9.34479e-24	23.0294
HMGCR	NOX1	-0.194101	1.43902e-07	6.84193
HMGCR	ABCC1	-0.16698	6.36718e-06	5.19605
HMGCR	IREB2	0.286437	4.03829e-15	14.3938
HSPB1	NCOA4	-0.275312	4.84308e-14	13.3149
HSPB1	RPL8	0.552865	4.1285e-59	58.3842
HSPB1	TP53	0.225597	8.52847e-10	9.06913
HSPB1	EMC2	0.294772	5.83025e-16	15.2343
HSPB1	AIFM2	0.30041	1.51812e-16	15.8187
HSPB1	PHKG2	0.303155	7.79984e-17	16.1079
HSPB1	HSBP1	0.293932	7.10782e-16	15.1483
HSPB1	ACO1	-0.342011	2.8722e-21	20.5418
HSPB1	FTH1	0.337506	1.01332e-20	19.9943
HSPB1	STEAP3	-0.288033	2.80183e-15	14.5526
HSPB1	ZEB1	-0.186106	4.6654e-07	6.33111
HSPB1	SQLE	0.231758	2.8458e-10	9.5458
HSPB1	NFE2L2	-0.17562	2.02431e-06	5.69372
HSPB1	KEAP1	0.228409	5.18813e-10	9.28499
HSPB1	NOX1	0.258376	1.71974e-12	11.7645
HSPB1	ABCC1	0.189568	2.82097e-07	6.5496
HSPB1	SLC1A5	0.266404	3.268e-13	12.4857
HSPB1	GOT1	-0.200856	5.12271e-08	7.2905
HSPB1	G6PD	0.359581	1.72172e-23	22.764
HSPB1	IREB2	-0.261087	9.87686e-13	12.0054
LPCAT3	NCOA4	0.322569	5.71995e-19	18.2426
LPCAT3	SAT1	-0.18454	5.84043e-07	6.23356
LPCAT3	FDFT1	0.192182	1.91726e-07	6.71732
LPCAT3	TFRC	0.268592	2.05808e-13	12.6865
LPCAT3	PHKG2	-0.172069	3.26437e-06	5.4862
LPCAT3	ACSL3	0.382205	1.45481e-26	25.8372
LPCAT3	ACACA	0.347568	5.896e-22	21.2294
LPCAT3	ZEB1	0.192963	1.70645e-07	6.76791
LPCAT3	SQLE	0.212715	7.6524e-09	8.1162
LPCAT3	FADS2	0.269011	1.88259e-13	12.7252
LPCAT3	IREB2	0.295102	5.39389e-16	15.2681
NCOA4	RPL8	-0.265432	4.00761e-13	12.3971
NCOA4	FDFT1	0.242232	4.09554e-11	10.3877
NCOA4	PHKG2	-0.395891	1.5245e-28	27.8169
NCOA4	HSBP1	-0.209757	1.24259e-08	7.90567
NCOA4	ACO1	0.268283	2.19745e-13	12.6581
NCOA4	NFS1	0.195834	1.10792e-07	6.95549
NCOA4	ACSL3	0.229232	4.48032e-10	9.34869
NCOA4	ACACA	0.200711	5.23942e-08	7.28072
NCOA4	PEBP1	0.214906	5.31886e-09	8.27418
NCOA4	ZEB1	0.271879	1.0193e-13	12.9917
NCOA4	NFE2L2	0.307913	2.41818e-17	16.6165
NCOA4	NOX1	-0.235906	1.33541e-10	9.87439
NCOA4	ABCC1	-0.288069	2.77878e-15	14.5561
NCOA4	SLC1A5	-0.335686	1.67618e-20	19.7757
NCOA4	IREB2	0.432957	2.15948e-34	33.6657
RPL8	TP53	0.267346	2.67973e-13	12.5719
RPL8	EMC2	0.506062	2.80637e-48	47.5519
RPL8	AIFM2	0.370221	6.62214e-25	24.179
RPL8	HSBP1	0.370614	5.85732e-25	24.2323
RPL8	ACO1	-0.461359	2.16253e-39	38.665
RPL8	FTH1	0.333861	2.76757e-20	19.5579
RPL8	STEAP3	-0.279109	2.1006e-14	13.6777
RPL8	ACSL3	0.202758	3.80499e-08	7.41965
RPL8	ACACA	0.175159	2.15497e-06	5.66656
RPL8	PEBP1	-0.185274	5.25811e-07	6.27917
RPL8	ZEB1	-0.225712	8.35781e-10	9.07791
RPL8	SQLE	0.323705	4.24187e-19	18.3724
RPL8	NFE2L2	-0.177308	1.6075e-06	5.79385
RPL8	KEAP1	0.186492	4.41287e-07	6.35528
RPL8	NOX1	0.203598	3.33356e-08	7.47709
RPL8	ABCC1	0.179088	1.25761e-06	5.90045
RPL8	SLC1A5	0.346203	8.72403e-22	21.0593
RPL8	G6PD	0.445978	1.26149e-36	35.8991
RPL8	PGD	0.172549	3.06172e-06	5.51403
RPL8	IREB2	-0.232973	2.28346e-10	9.64141
SAT1	FDFT1	-0.220905	1.92641e-09	8.71525
SAT1	ACACA	-0.287264	3.3426e-15	14.4759
SAT1	SQLE	-0.343344	1.97008e-21	20.7055
SAT1	FADS2	-0.200042	5.81254e-08	7.23563
SAT1	IREB2	-0.249447	1.02088e-11	10.991
FDFT1	FTH1	0.202184	4.16308e-08	7.38059
FDFT1	NFS1	0.193208	1.6452e-07	6.78378
FDFT1	ACSL3	0.311625	9.55336e-18	17.0198
FDFT1	ACACA	0.446098	1.20198e-36	35.9201
FDFT1	SQLE	0.621231	2.14625e-78	77.6683
FDFT1	FADS2	0.346315	8.44836e-22	21.0732
FDFT1	GOT1	-0.234969	1.58636e-10	9.7996
FDFT1	G6PD	0.21697	3.76276e-09	8.42449
FDFT1	PGD	0.206134	2.22843e-08	7.652
FDFT1	IREB2	0.213431	6.79756e-09	8.16765
TFRC	FTH1	0.312005	8.68038e-18	17.0615
TFRC	ACSL3	0.280561	1.52094e-14	13.8179
TFRC	ACACA	0.347781	5.54368e-22	21.2562
TFRC	PEBP1	-0.36206	8.14675e-24	23.089
TFRC	ZEB1	0.190417	2.48977e-07	6.60384
TFRC	SQLE	0.174627	2.3158e-06	5.6353
TFRC	FADS2	0.219599	2.40933e-09	8.6181
TFRC	ABCC1	0.307636	2.5903e-17	16.5866
TFRC	SLC1A5	0.332815	3.68381e-20	19.4337
TFRC	G6PD	0.354575	7.64665e-23	22.1165
TFRC	PGD	0.365984	2.45956e-24	23.6091
TFRC	IREB2	0.359158	1.95471e-23	22.7089
TFRC	ACSF2	-0.182287	8.04127e-07	6.09468
TP53	EMC2	0.262296	7.69733e-13	12.1137
TP53	AIFM2	0.224429	1.04646e-09	8.98028
TP53	HSBP1	0.199939	5.90582e-08	7.22872
TP53	ACO1	-0.182583	7.71152e-07	6.11286
TP53	PEBP1	-0.259463	1.37802e-12	11.8607
TP53	ABCC1	0.26208	8.0491e-13	12.0943
TP53	SLC1A5	0.240688	5.48182e-11	10.2611
TP53	G6PD	0.211905	8.74389e-09	8.0583
EMC2	AIFM2	0.254279	3.92731e-12	11.4059
EMC2	HSBP1	0.195091	1.23972e-07	6.90668
EMC2	FTH1	0.305055	4.89859e-17	16.3099
EMC2	STEAP3	-0.263867	5.55728e-13	12.2551
EMC2	ACSL3	0.305284	4.63076e-17	16.3343
EMC2	ACACA	0.226459	7.32873e-10	9.13497
EMC2	SQLE	0.335399	1.81406e-20	19.7413
EMC2	ABCC1	0.199178	6.64344e-08	7.17761
EMC2	SLC1A5	0.193464	1.58345e-07	6.8004
EMC2	G6PD	0.29093	1.4343e-15	14.8434
AIFM2	PHKG2	0.176711	1.74438e-06	5.75836
AIFM2	HSBP1	0.18742	3.85866e-07	6.41356
AIFM2	ACO1	-0.217722	3.3142e-09	8.47962
AIFM2	FTH1	0.295525	4.88021e-16	15.3116
AIFM2	NFS1	0.237455	1.00302e-10	9.99869
AIFM2	ACSL3	0.212455	7.98689e-09	8.09762
AIFM2	ACACA	0.250285	8.66309e-12	11.0623
AIFM2	SQLE	0.224526	1.02879e-09	8.98767
AIFM2	KEAP1	0.22241	1.4862e-09	8.82792
AIFM2	G6PD	0.34163	3.19791e-21	20.4951
AIFM2	PGD	0.248619	1.2001e-11	10.9208
PHKG2	HSBP1	0.383799	8.64985e-27	26.063
PHKG2	NFE2L2	-0.172934	2.90836e-06	5.53635
PHKG2	KEAP1	0.177147	1.6434e-06	5.78426
PHKG2	NOX1	0.303478	7.20931e-17	16.1421
PHKG2	ABCC1	0.34437	1.47237e-21	20.832
PHKG2	SLC1A5	0.298236	2.55967e-16	15.5918
PHKG2	GOT1	-0.181368	9.15096e-07	6.03853
PHKG2	G6PD	0.347161	6.6272e-22	21.1787
PHKG2	PGD	0.237371	1.01864e-10	9.99198
PHKG2	IREB2	-0.181703	8.72971e-07	6.059
HSBP1	ACO1	-0.316655	2.65706e-18	17.5756
HSBP1	FTH1	0.232783	2.36355e-10	9.62643
HSBP1	STEAP3	-0.238135	8.83961e-11	10.0536
HSBP1	PEBP1	-0.213684	6.51842e-09	8.18586
HSBP1	NOX1	0.258607	1.64082e-12	11.7849
HSBP1	ABCC1	0.311113	1.08669e-17	16.9639
HSBP1	SLC1A5	0.394089	2.81277e-28	27.5509
HSBP1	GOT1	-0.212767	7.58657e-09	8.11995
HSBP1	G6PD	0.438789	2.2186e-35	34.6539
HSBP1	PGD	0.292383	1.02207e-15	14.9905
ACO1	FTH1	-0.234455	1.74279e-10	9.75875
ACO1	ACSL3	-0.222737	1.4045e-09	8.85248
ACO1	PEBP1	0.295907	4.45803e-16	15.3509
ACO1	NOX1	-0.183792	6.49724e-07	6.18727
ACO1	ABCC1	-0.304002	6.3421e-17	16.1978
ACO1	SLC1A5	-0.423138	9.02887e-33	32.0444
ACO1	GOT1	0.356966	3.76347e-23	22.4244
ACO1	G6PD	-0.367626	1.48251e-24	23.829
ACO1	ACSF2	0.194942	1.26792e-07	6.89691
FTH1	ACSL3	0.261115	9.82058e-13	12.0079
FTH1	ACACA	0.206036	2.26361e-08	7.6452
FTH1	PEBP1	-0.22241	1.4862e-09	8.82792
FTH1	SQLE	0.236058	1.29846e-10	9.88657
FTH1	KEAP1	0.220034	2.23681e-09	8.65037
FTH1	ABCC1	0.322772	5.42157e-19	18.2659
FTH1	SLC1A5	0.380431	2.5867e-26	25.5873
FTH1	G6PD	0.494811	6.45591e-46	45.19
FTH1	PGD	0.429699	7.5565e-34	33.1217
STEAP3	NFS1	-0.222929	1.35866e-09	8.86689
STEAP3	ACSL3	-0.18937	2.90384e-07	6.53703
STEAP3	ACACA	-0.169045	4.8667e-06	5.31277
STEAP3	GOT1	0.164268	9.01731e-06	5.04492
STEAP3	G6PD	-0.247585	1.46738e-11	10.8335
NFS1	ACACA	0.282839	9.12978e-15	14.0395
NFS1	PEBP1	0.263883	5.53891e-13	12.2566
NFS1	SQLE	0.168052	5.54021e-06	5.25647
NFS1	KEAP1	0.210316	1.1344e-08	7.94523
NFS1	GOT1	-0.193412	1.59579e-07	6.79703
NFS1	ACSF2	0.328312	1.24545e-19	18.9047
ACSL3	ACACA	0.5179	7.34654e-51	50.1339
ACSL3	PEBP1	-0.326064	2.2705e-19	18.6439
ACSL3	ZEB1	0.212998	7.30264e-09	8.13652
ACSL3	SQLE	0.385992	4.21038e-27	26.3757
ACSL3	FADS2	0.260858	1.03543e-12	11.9849
ACSL3	NFE2L2	0.170426	4.05859e-06	5.39162
ACSL3	ABCC1	0.193746	1.51792e-07	6.81875
ACSL3	SLC1A5	0.270671	1.32117e-13	12.879
ACSL3	G6PD	0.348099	5.05923e-22	21.2959
ACSL3	PGD	0.289268	2.10813e-15	14.6761
ACSL3	IREB2	0.287265	3.34194e-15	14.476
ACSL3	ACSF2	-0.212828	7.51089e-09	8.12431
ACACA	ZEB1	0.188152	3.4694e-07	6.45975
ACACA	SQLE	0.579007	5.99169e-66	65.2225
ACACA	FADS2	0.395637	1.66252e-28	27.7792
ACACA	ABCC1	0.170986	3.76921e-06	5.42375
ACACA	SLC1A5	0.192448	1.84289e-07	6.7345
ACACA	GOT1	-0.219507	2.44753e-09	8.61127
ACACA	G6PD	0.416335	1.11678e-31	30.952
ACACA	PGD	0.365734	2.65535e-24	23.5759
ACACA	IREB2	0.375027	1.46003e-25	24.8356
PEBP1	ZEB1	-0.218987	2.67415e-09	8.57281
PEBP1	ABCC1	-0.514366	4.44112e-50	49.3525
PEBP1	SLC1A5	-0.558448	1.60717e-60	59.7939
PEBP1	G6PD	-0.415557	1.48319e-31	30.8288
PEBP1	PGD	-0.251166	7.28475e-12	11.1376
PEBP1	IREB2	-0.190681	2.39456e-07	6.62077
PEBP1	ACSF2	0.515901	2.03849e-50	49.6907
ZEB1	NFE2L2	0.419092	4.05785e-32	31.3917
ZEB1	ABCC1	0.294113	6.81106e-16	15.1668
ZEB1	GOT1	-0.182384	7.93119e-07	6.10066
ZEB1	IREB2	0.521024	1.47088e-51	50.8324
SQLE	FADS2	0.394422	2.51241e-28	27.5999
SQLE	GOT1	-0.1796	1.17133e-06	5.93132
SQLE	G6PD	0.27167	1.0662e-13	12.9722
SQLE	PGD	0.257109	2.22369e-12	11.6529
SQLE	IREB2	0.165194	8.01217e-06	5.09625
FADS2	PGD	0.265159	4.24376e-13	12.3722
FADS2	IREB2	0.166076	7.15477e-06	5.1454
NFE2L2	IREB2	0.335119	1.95954e-20	19.7078
KEAP1	NOX1	0.196532	9.96376e-08	7.00158
KEAP1	GOT1	-0.20539	2.50915e-08	7.60047
NOX1	ABCC1	0.182248	8.08503e-07	6.09232
NOX1	SLC1A5	0.172715	2.99448e-06	5.52368
NOX1	G6PD	0.230383	3.64578e-10	9.43821
NOX1	IREB2	-0.195818	1.11047e-07	6.95449
ABCC1	SLC1A5	0.66359	5.93752e-93	92.2264
ABCC1	GOT1	-0.234339	1.78029e-10	9.74951
ABCC1	G6PD	0.538948	1.03701e-55	54.9842
ABCC1	PGD	0.393739	3.16635e-28	27.4994
ABCC1	ACSF2	-0.318991	1.45448e-18	17.8373
SLC1A5	G6PD	0.63461	9.52998e-83	82.0209
SLC1A5	PGD	0.454893	3.27332e-38	37.485
SLC1A5	ACSF2	-0.306194	3.70059e-17	16.4317
GOT1	G6PD	-0.261387	9.28659e-13	12.0321
GOT1	IREB2	-0.170496	4.02154e-06	5.39561
G6PD	PGD	0.587698	2.31466e-68	67.6355
G6PD	ACSF2	-0.175038	2.19048e-06	5.65946

## Sheet: table S4
Table S4： The activation states of biological pathways in distinct ferroptosis modification patterns by GSVA enrichment analysis
Pathway	Ferroptosiscluster.A	Ferroptosiscluster.B	P value
GLYCINE_SERINE_AND_THREONINE_METABOLISM	-0.106238	0.350773	1.59707e-46
PRIMARY_BILE_ACID_BIOSYNTHESIS	-0.14383	0.473539	2.80614e-39
TRYPTOPHAN_METABOLISM	-0.143254	0.365606	1.21397e-37
VALINE_LEUCINE_AND_ISOLEUCINE_DEGRADATION	-0.148278	0.390316	9.58223e-37
LIMONENE_AND_PINENE_DEGRADATION	-0.114478	0.364083	2.43244e-36
FATTY_ACID_METABOLISM	-0.0995428	0.352643	1.74044e-34
BUTANOATE_METABOLISM	-0.14351	0.263771	7.24352e-32
BETA_ALANINE_METABOLISM	-0.0770968	0.349695	8.02477e-31
DRUG_METABOLISM_CYTOCHROME_P450	-0.115871	0.37481	3.11641e-27
LINOLEIC_ACID_METABOLISM	-0.160814	0.427956	1.02138e-24
PROPANOATE_METABOLISM	-0.0200639	0.374486	3.74869e-24
COMPLEMENT_AND_COAGULATION_CASCADES	-0.139217	0.280792	7.12046e-23
Pathway	Ferroptosiscluster.A	Ferroptosiscluster.C	P value
METABOLISM_OF_XENOBIOTICS_BY_CYTOCHROME_P450	0.186994	-0.197419	4.92603e-41
STEROID_HORMONE_BIOSYNTHESIS	0.0740727	-0.472633	1.6601e-38
ASCORBATE_AND_ALDARATE_METABOLISM	0.0915656	-0.560794	8.92606e-37
PENTOSE_AND_GLUCURONATE_INTERCONVERSIONS	-0.14383	-0.590742	3.75456e-35
GLUTATHIONE_METABOLISM	0.132278	-0.452881	2.75379e-32
PORPHYRIN_AND_CHLOROPHYLL_METABOLISM	-0.148278	-0.505038	7.62528e-31
DRUG_METABOLISM_OTHER_ENZYMES	-0.114478	-0.493397	7.34747e-29
PENTOSE_PHOSPHATE_PATHWAY	-0.0995428	-0.48226	7.37167e-26
DRUG_METABOLISM_CYTOCHROME_P450	0.113449	-0.282455	1.79141e-25
PYRUVATE_METABOLISM	0.0743184	-0.379457	6.71669e-25
RETINOL_METABOLISM	-0.0770968	-0.460082	2.14913e-22
TRYPTOPHAN_METABOLISM	-0.115871	-0.494969	1.35942e-20
PRIMARY_BILE_ACID_BIOSYNTHESIS	-0.0478954	-0.419897	4.27703e-20
BETA_ALANINE_METABOLISM	-0.0166118	-0.463353	3.11932e-19
PROPANOATE_METABOLISM	0.123297	-0.409644	7.31899e-18
VALINE_LEUCINE_AND_ISOLEUCINE_DEGRADATION	-0.160814	-0.523153	4.58571e-17
BUTANOATE_METABOLISM	0.115445	-0.487158	2.1709e-16
FOLATE_BIOSYNTHESIS	-0.0200639	-0.461523	3.02865e-14
LIMONENE_AND_PINENE_DEGRADATION	0.0783111	-0.320373	9.28066e-14
Pathway	Ferroptosiscluster.B	Ferroptosiscluster.C	P value
PRIMARY_BILE_ACID_BIOSYNTHESIS	0.163657	-0.352593	3.49789e-106
TRYPTOPHAN_METABOLISM	0.33454	-0.472633	1.52728e-101
VALINE_LEUCINE_AND_ISOLEUCINE_DEGRADATION	0.406818	-0.560794	7.29653e-96
DRUG_METABOLISM_CYTOCHROME_P450	0.350773	-0.445332	4.43339e-90
BETA_ALANINE_METABOLISM	0.473539	-0.590742	3.73208e-89
BUTANOATE_METABOLISM	0.229315	-0.452881	5.2817e-89
PEROXISOME	0.365606	-0.397285	1.53565e-87
ASCORBATE_AND_ALDARATE_METABOLISM	0.390316	-0.505038	9.17768e-86
HISTIDINE_METABOLISM	0.205862	-0.286091	7.10878e-84
LIMONENE_AND_PINENE_DEGRADATION	0.229728	-0.309407	2.01565e-83
METABOLISM_OF_XENOBIOTICS_BY_CYTOCHROME_P450	0.281958	-0.408695	2.30096e-83
FATTY_ACID_METABOLISM	0.201846	-0.296959	1.5391e-82
GLYCINE_SERINE_AND_THREONINE_METABOLISM	0.232141	-0.353755	1.44404e-81
PENTOSE_AND_GLUCURONATE_INTERCONVERSIONS	0.364083	-0.493397	1.05298e-79
STEROID_HORMONE_BIOSYNTHESIS	0.352643	-0.48226	1.29274e-78
PROPANOATE_METABOLISM	0.178483	-0.15827	2.19112e-78
RETINOL_METABOLISM	0.249252	-0.356396	6.68908e-75
PPAR_SIGNALING_PATHWAY	0.167197	-0.24371	3.83333e-74
PYRUVATE_METABOLISM	0.263771	-0.254779	1.35624e-69
PORPHYRIN_AND_CHLOROPHYLL_METABOLISM	0.213249	-0.241874	3.46857e-67
STARCH_AND_SUCROSE_METABOLISM	0.230103	-0.379457	6.84875e-67
TYROSINE_METABOLISM	0.218223	-0.355395	2.65096e-65
LYSINE_DEGRADATION	0.349695	-0.460082	6.60339e-63
GLYOXYLATE_AND_DICARBOXYLATE_METABOLISM	0.37481	-0.494969	7.65342e-63
ARGININE_AND_PROLINE_METABOLISM	0.146723	-0.26613	2.0588e-59
DRUG_METABOLISM_OTHER_ENZYMES	0.264366	-0.419897	5.5106e-57
FOLATE_BIOSYNTHESIS	0.34315	-0.463353	5.42766e-56
BIOSYNTHESIS_OF_UNSATURATED_FATTY_ACIDS	0.231047	-0.409644	9.92635e-55
PHENYLALANINE_METABOLISM	0.427956	-0.523153	1.43817e-52
ARACHIDONIC_ACID_METABOLISM	0.191732	-0.184054	4.59417e-45
NICOTINATE_AND_NICOTINAMIDE_METABOLISM	0.326155	-0.487158	3.23802e-42
COMPLEMENT_AND_COAGULATION_CASCADES	0.374486	-0.461523	7.50682e-41
CITRATE_CYCLE_TCA_CYCLE	0.170599	-0.320373	9.80443e-37
LINOLEIC_ACID_METABOLISM	0.260968	-0.37872	5.89719e-31
NITROGEN_METABOLISM	0.236715	-0.314502	1.33983e-29
ALPHA_LINOLENIC_ACID_METABOLISM	0.299208	-0.365532	1.32166e-25
TAURINE_AND_HYPOTAURINE_METABOLISM	0.280792	-0.319438	7.42218e-24

## Sheet: table S5-revised
P values of 51 ferroptosis regulators expression differences in three ferroptosis modification subgroups of HCC
Gene name	p value
ABCC1	7.57351e-08
ACACA	0.000227973
ACO1	1.73649e-20
ACSF2	7.05216e-15
ACSL3	7.8259e-09
ACSL4	1.1398e-21
AIFM2	0.173012
AKR1C1	5.50238e-28
AKR1C2	7.30479e-37
AKR1C3	4.96472e-19
ALOX12	1.39469e-18
ALOX5	2.01111e-08
ATP5MC3	0.00129755
CARS	1.06e-06
CD44	0.163181
CHAC1	3.54695e-06
CISD1	0.000451001
CS	8.40487e-12
DPP4	1.09543e-12
EMC2	0.758728
FADS2	0.0280385
FANCD2	6.44089e-07
FDFT1	0.552356
FTH1	1.95859e-09
G6PD	6.63085e-28
GCLC	6.01831e-22
GCLM	2.38396e-11
GOT1	8.8986e-05
GPX4	4.83743e-06
GSS	0.263467
HMGCR	0.755618
HSBP1	5.08887e-06
HSPB1	2.98318e-11
IREB2	1.23567e-13
KEAP1	1.86039e-09
LPCAT3	0.154672
NCOA4	1.27566e-08
NFE2L2	1.45159e-08
NFS1	2.13249e-14
NOX1	6.17313e-09
PEBP1	3.55577e-28
PGD	1.53341e-12
PHKG2	4.24743e-06
RPL8	5.55293e-13
SAT1	4.90416e-13
SLC1A5	6.15311e-22
SQLE	4.28751e-06
STEAP3	2.11046e-10
TFRC	6.24828e-09
TP53	9.0912e-13
ZEB1	4.19656e-15

## Sheet: table S6
Table S6： Functional annotation for ferroptosis phenotype -related genes (Gene Ontology-Biological process
GO_BP
ID	Description	pvalue	geneID	Count
GO:0016054	organic acid catabolic process	3.88974e-19	PGD/AASS/CTH/ALDH6A1/HGD/DCXR/CDO1/HAO1/EHHADH/LDHD/PCK2/HAAO/ABAT/NUDT7/SULT2A1/ADHFE1/SORD/PIPOX/SCP2/CRYL1/GCDH/PAH/ACAA1/QDPR/ACAA2/SLC27A2/HSD17B4/ECHDC2/ALDH5A1/TGFB1	30
GO:0046395	carboxylic acid catabolic process	3.88974e-19	PGD/AASS/CTH/ALDH6A1/HGD/DCXR/CDO1/HAO1/EHHADH/LDHD/PCK2/HAAO/ABAT/NUDT7/SULT2A1/ADHFE1/SORD/PIPOX/SCP2/CRYL1/GCDH/PAH/ACAA1/QDPR/ACAA2/SLC27A2/HSD17B4/ECHDC2/ALDH5A1/TGFB1	30
GO:0006631	fatty acid metabolic process	9.92877e-19	ACSL4/AKR1C3/GGT1/SLC27A5/PDK4/APOC3/HAO1/ACSM2A/CES2/EHHADH/PCK2/ACSM5/AKR1C2/CES1/BAAT/CYP2J2/NUDT7/POR/SCP2/CRYL1/GCDH/AKR1C4/CBR1/RGN/ACAA1/ACAA2/SLC27A2/HSD17B4/ECHDC2/EPHX2/ALDH5A1/CYP2B6/ACSS1/ANGPTL3	34
GO:0044282	small molecule catabolic process	1.82134e-18	PGD/AKR1C3/AASS/CTH/ALDH6A1/HGD/DCXR/CDO1/HAO1/EHHADH/LDHD/PCK2/ALDH2/HAAO/HAGH/ALDH1A1/ABAT/NUDT7/SULT2A1/ADHFE1/SORD/PIPOX/SCP2/CRYL1/GCDH/PAH/ACAA1/QDPR/BDH1/ACAA2/SLC27A2/HSD17B4/ECHDC2/ALDH5A1/ENO2/TGFB1	36
GO:0051186	cofactor metabolic process	2.43601e-18	G6PD/ACSL4/VNN2/AKR1C3/BLVRA/GGT1/MTHFD1/AASS/PDK4/CYB5A/ACSM2A/ACSM5/AKR1C2/HAAO/MGST1/HAGH/SOD1/CAT/BHMT2/BAAT/NUDT7/AKR1C1/ALAS1/PIPOX/GCDH/AKR1C4/RGN/QDPR/HSD17B4/HP/ALDH5A1/PC/ACSS1/GCLM/GPX3/GGH	36
GO:0071466	cellular response to xenobiotic stimulus	2.36011e-15	GGT1/CDO1/CES2/PCK2/MGST1/CES1/BAAT/CYP2J2/NR1I2/POR/AKR1C1/ACAA1/UGT1A3/EPHX2/CYP2B6/AADAC/TGFB1/UGT1A6/UGT1A9/ABCC2/UGT1A5/UGT1A7	22
GO:0006805	xenobiotic metabolic process	3.40522e-15	GGT1/CDO1/CES2/MGST1/CES1/BAAT/CYP2J2/NR1I2/POR/AKR1C1/ACAA1/UGT1A3/EPHX2/CYP2B6/AADAC/UGT1A6/UGT1A9/UGT1A5/UGT1A7	19
GO:0072329	monocarboxylic acid catabolic process	9.58044e-15	PGD/DCXR/HAO1/EHHADH/LDHD/PCK2/ABAT/NUDT7/SULT2A1/SORD/SCP2/CRYL1/GCDH/ACAA1/ACAA2/SLC27A2/HSD17B4/ECHDC2/ALDH5A1	19
GO:0046394	carboxylic acid biosynthetic process	2.8134e-14	AKR1C3/UGDH/GGT1/SLC27A5/MTHFD1/AASS/PDK4/CTH/CDO1/APOC3/ACSM2A/ACSM5/HAAO/ADI1/ABAT/BHMT2/BAAT/SCP2/AKR1C4/CBR1/PAH/RGN/SLC27A2/HSD17B4/EPHX2/ACSS1/ASNS/TGFB1	28
GO:0042737	drug catabolic process	2.89731e-14	AASS/HGD/HAO1/PCK2/ALDH2/CAT/CYP2J2/NR1I2/FMO4/SULT2A1/POR/PIPOX/PAH/QDPR/BDH1/HP/CYP2B6/SMOX/GPX3	19
GO:0016053	organic acid biosynthetic process	3.01884e-14	AKR1C3/UGDH/GGT1/SLC27A5/MTHFD1/AASS/PDK4/CTH/CDO1/APOC3/ACSM2A/ACSM5/HAAO/ADI1/ABAT/BHMT2/BAAT/SCP2/AKR1C4/CBR1/PAH/RGN/SLC27A2/HSD17B4/EPHX2/ACSS1/ASNS/TGFB1	28
GO:0005996	monosaccharide metabolic process	7.798e-14	G6PD/TKT/PGD/PHLDA2/PDK4/DCXR/CYB5A/PCK2/ALDH1A1/PFKFB1/UGT2B7/SORD/CRYL1/RBP4/RGN/UGT1A3/ALDH5A1/PC/SRC/ENO2/UGT1A6/UGT1A9/UGT1A5/UGT1A7/IGF2	25
GO:0006790	sulfur compound metabolic process	6.12381e-13	G6PD/ACSL4/UGDH/GGT1/MTHFD1/AASS/PDK4/CTH/CDO1/ACSM2A/ACSM5/ADI1/MGST1/HAGH/SOD1/BHMT2/BAAT/NUDT7/SULT2A1/PIPOX/GCDH/HSD17B4/ALDH5A1/PC/ACSS1/GCLM/ABCC2	27
GO:0009410	response to xenobiotic stimulus	8.91655e-13	GGT1/CDO1/CES2/PCK2/MGST1/SOD1/CES1/ABAT/BAAT/CYP2J2/NR1I2/POR/AKR1C1/ACAA1/UGT1A3/EPHX2/CYP2B6/AADAC/TGFB1/UGT1A6/UGT1A9/ABCC2/UGT1A5/UGT1A7	24
GO:1901605	alpha-amino acid metabolic process	3.03234e-12	GGT1/MTHFD1/AASS/CTH/ALDH6A1/HGD/GLYATL1/CDO1/HAAO/ADI1/BHMT2/BAAT/ADHFE1/PIPOX/GCDH/PAH/QDPR/ALDH5A1/ASNS/GCLM	20
GO:0006063	uronic acid metabolic process	1.09742e-11	DCXR/UGT2B7/SORD/CRYL1/UGT1A3/UGT1A6/UGT1A9/UGT1A5/UGT1A7	9
GO:0019585	glucuronate metabolic process	1.09742e-11	DCXR/UGT2B7/SORD/CRYL1/UGT1A3/UGT1A6/UGT1A9/UGT1A5/UGT1A7	9
GO:0008202	steroid metabolic process	1.29511e-11	G6PD/AKR1C3/SQLE/SLC27A5/SEC14L2/AKR1C2/SOD1/CES1/CAT/BAAT/NR1I2/SULT2A1/UGT2B7/POR/AKR1C1/SCP2/AKR1C4/ACAA1/ACAA2/SLC27A2/HSD17B4/EPHX2/CYP2B6/ANGPTL3	24
GO:0016999	antibiotic metabolic process	6.79064e-11	AKR1C3/PCK2/ALDH2/AKR1C2/SOD1/ALDH1A1/CAT/SULT2A1/AKR1C1/AKR1C4/HP/ALDH5A1/ACSS1/ABCC2/GPX3	15
GO:0006066	alcohol metabolic process	1.31073e-10	G6PD/SPHK1/AKR1C3/SQLE/SEC14L2/HAO1/PCK2/ALDH2/AKR1C2/SOD1/ALDH1A1/CES1/CAT/SULT2A1/POR/AKR1C1/SORD/RBP4/AKR1C4/QDPR/ACAA2/EPHX2/ACSS1/ANGPTL3	24
GO:0006732	coenzyme metabolic process	1.77306e-10	ACSL4/VNN2/MTHFD1/AASS/PDK4/CYB5A/ACSM2A/ACSM5/HAAO/BHMT2/BAAT/NUDT7/PIPOX/GCDH/RGN/QDPR/HSD17B4/PC/ACSS1/GGH	20
GO:1901568	fatty acid derivative metabolic process	6.79076e-10	ACSL4/AKR1C3/GGT1/SLC27A5/ACSM2A/CES2/AKR1C2/CYP2J2/GCDH/AKR1C4/CBR1/BDH1/HSD17B4/EPHX2/CYP2B6/ACSS3	16
GO:0006625	protein targeting to peroxisome	1.25955e-09	HAO1/EHHADH/CAT/BAAT/NUDT7/PIPOX/SCP2/ACAA1/SLC27A2/HSD17B4/EPHX2	11
GO:0072662	protein localization to peroxisome	1.25955e-09	HAO1/EHHADH/CAT/BAAT/NUDT7/PIPOX/SCP2/ACAA1/SLC27A2/HSD17B4/EPHX2	11
GO:0072663	establishment of protein localization to peroxisome	1.25955e-09	HAO1/EHHADH/CAT/BAAT/NUDT7/PIPOX/SCP2/ACAA1/SLC27A2/HSD17B4/EPHX2	11
GO:0006520	cellular amino acid metabolic process	1.29857e-09	GGT1/MTHFD1/AASS/CTH/ALDH6A1/HGD/GLYATL1/CDO1/HAAO/ADI1/ABAT/BHMT2/BAAT/ADHFE1/PIPOX/GCDH/PAH/QDPR/ALDH5A1/ASNS/GCLM/DDC	22
GO:0043574	peroxisomal transport	1.73724e-09	HAO1/EHHADH/CAT/BAAT/NUDT7/PIPOX/SCP2/ACAA1/SLC27A2/HSD17B4/EPHX2	11
GO:1901617	organic hydroxy compound biosynthetic process	2.46717e-09	G6PD/SPHK1/AKR1C3/SQLE/SLC27A5/SEC14L2/PCK2/SOD1/CES1/BAAT/POR/SCP2/AKR1C4/PAH/QDPR/ACAA2/SLC27A2/HSD17B4/DDC	19
GO:0007031	peroxisome organization	8.57391e-09	HAO1/EHHADH/CAT/BAAT/NUDT7/PIPOX/SCP2/ACAA1/SLC27A2/HSD17B4/EPHX2	11
GO:0008206	bile acid metabolic process	8.79391e-09	SLC27A5/BAAT/SULT2A1/AKR1C1/SCP2/AKR1C4/ACAA1/SLC27A2/HSD17B4	9
GO:0009063	cellular amino acid catabolic process	1.03745e-08	AASS/CTH/ALDH6A1/HGD/CDO1/HAAO/ABAT/ADHFE1/PIPOX/GCDH/PAH/QDPR/ALDH5A1	13
GO:0072330	monocarboxylic acid biosynthetic process	1.64649e-08	AKR1C3/SLC27A5/PDK4/APOC3/ACSM2A/ACSM5/ABAT/BAAT/SCP2/AKR1C4/CBR1/RGN/SLC27A2/HSD17B4/EPHX2/ACSS1/ASNS	17
GO:0009812	flavonoid metabolic process	2.17764e-08	POR/UGT1A3/UGT1A6/UGT1A9/UGT1A5/UGT1A7	6
GO:0006575	cellular modified amino acid metabolic process	2.85856e-08	G6PD/VNN2/GGT1/MTHFD1/DMGDH/MGST1/HAGH/SOD1/BHMT2/POR/PIPOX/ALDH5A1/GCLM/DIO1/GGH	15
GO:0044242	cellular lipid catabolic process	2.98777e-08	SPHK1/AKR1C3/APOC3/HAO1/EHHADH/PCK2/NUDT7/SCP2/GCDH/ACAA1/ACAA2/SLC27A2/HSD17B4/ECHDC2/AADAC/ANGPTL3	16
GO:0000097	sulfur amino acid biosynthetic process	5.26736e-08	GGT1/MTHFD1/CTH/CDO1/ADI1/BHMT2	6
GO:0019395	fatty acid oxidation	7.24359e-08	PDK4/HAO1/EHHADH/POR/SCP2/GCDH/ACAA1/ACAA2/SLC27A2/HSD17B4/ECHDC2	11
GO:0034440	lipid oxidation	8.92553e-08	PDK4/HAO1/EHHADH/POR/SCP2/GCDH/ACAA1/ACAA2/SLC27A2/HSD17B4/ECHDC2	11
GO:0008652	cellular amino acid biosynthetic process	1.04668e-07	GGT1/MTHFD1/AASS/CTH/CDO1/ADI1/ABAT/BHMT2/PAH/ASNS	10
GO:0052695	cellular glucuronidation	1.12961e-07	UGT2B7/UGT1A3/UGT1A6/UGT1A9/UGT1A5/UGT1A7	6
GO:0019216	regulation of lipid metabolic process	1.194e-07	TXNRD1/SPHK1/AKR1C3/TNFRSF21/ME1/SQLE/SEC14L2/PDK4/APOC3/SOD1/SULT2A1/POR/ALAS1/RGN/EPHX2/AADAC/SMARCD3/SRC/TGFB1/UGT1A9/ANGPTL3	21
GO:0006637	acyl-CoA metabolic process	1.3361e-07	ACSL4/AASS/PDK4/ACSM2A/ACSM5/BAAT/NUDT7/PIPOX/GCDH/HSD17B4/ACSS1	11
GO:0035383	thioester metabolic process	1.3361e-07	ACSL4/AASS/PDK4/ACSM2A/ACSM5/BAAT/NUDT7/PIPOX/GCDH/HSD17B4/ACSS1	11
GO:0052697	xenobiotic glucuronidation	1.61843e-07	UGT1A3/UGT1A6/UGT1A9/UGT1A5/UGT1A7	5
GO:0034308	primary alcohol metabolic process	1.66545e-07	AKR1C3/HAO1/ALDH2/AKR1C2/ALDH1A1/SULT2A1/AKR1C1/RBP4/AKR1C4/ACSS1	10
GO:0009062	fatty acid catabolic process	1.78722e-07	HAO1/EHHADH/PCK2/NUDT7/SCP2/GCDH/ACAA1/ACAA2/SLC27A2/HSD17B4/ECHDC2	11
GO:0019748	secondary metabolic process	1.92324e-07	AKR1C3/CTH/AKR1C2/AKR1C1/AKR1C4/ACAA1/ABCC2/DDC/UGT1A7	9
GO:0001676	long-chain fatty acid metabolic process	1.96506e-07	ACSL4/AKR1C3/SLC27A5/CYP2J2/SCP2/CBR1/ACAA1/SLC27A2/HSD17B4/EPHX2/CYP2B6	11
GO:0033559	unsaturated fatty acid metabolic process	2.1584e-07	AKR1C3/CES2/AKR1C2/CYP2J2/SCP2/AKR1C4/CBR1/ACAA1/HSD17B4/EPHX2/CYP2B6	11
GO:0072521	purine-containing compound metabolic process	2.24837e-07	ACSL4/MTHFD1/AASS/PDK4/ACSM2A/ACSM5/ABCG2/BAAT/NUDT7/SULT2A1/PFKFB1/PIPOX/GCDH/DHTKD1/HSD17B4/PDE9A/SLC2A6/ACSS1/IMPDH1/ENO2/TGFB1/SLC17A3	22
GO:0044272	sulfur compound biosynthetic process	2.55274e-07	ACSL4/UGDH/GGT1/MTHFD1/PDK4/CTH/CDO1/ADI1/MGST1/HAGH/BHMT2/GCDH/ACSS1/GCLM	14
GO:0098754	detoxification	2.60288e-07	TXNRD1/SRXN1/MGST1/SOD1/CAT/ABCG2/RGN/ACAA1/HP/ABCC2/SLC17A3/GPX3	12
GO:0046364	monosaccharide biosynthetic process	3.19321e-07	G6PD/TKT/PGD/PCK2/PFKFB1/SORD/RBP4/RGN/PC/ENO2	10
GO:0006694	steroid biosynthetic process	3.28567e-07	G6PD/AKR1C3/SQLE/SLC27A5/SEC14L2/SOD1/CES1/BAAT/POR/SCP2/AKR1C4/ACAA2/SLC27A2/HSD17B4	14
GO:0033865	nucleoside bisphosphate metabolic process	3.29639e-07	ACSL4/AASS/PDK4/ACSM2A/ACSM5/BAAT/NUDT7/SULT2A1/PIPOX/GCDH/HSD17B4/ACSS1	12
GO:0033875	ribonucleoside bisphosphate metabolic process	3.29639e-07	ACSL4/AASS/PDK4/ACSM2A/ACSM5/BAAT/NUDT7/SULT2A1/PIPOX/GCDH/HSD17B4/ACSS1	12
GO:0034032	purine nucleoside bisphosphate metabolic process	3.29639e-07	ACSL4/AASS/PDK4/ACSM2A/ACSM5/BAAT/NUDT7/SULT2A1/PIPOX/GCDH/HSD17B4/ACSS1	12
GO:0016042	lipid catabolic process	4.51467e-07	SPHK1/AKR1C3/APOC3/HAO1/EHHADH/PCK2/CES1/NUDT7/SULT2A1/SCP2/GCDH/ACAA1/ACAA2/SLC27A2/HSD17B4/ECHDC2/AADAC/ANGPTL3	18
GO:0042445	hormone metabolic process	4.74423e-07	AKR1C3/AKR1C2/ALDH1A1/CES1/UGT2B7/POR/AKR1C1/RBP4/AKR1C4/ACAA1/UGT1A3/HSD17B4/UGT1A9/DIO1/UGT1A7	15
GO:0006006	glucose metabolic process	5.34359e-07	G6PD/PHLDA2/PDK4/DCXR/PCK2/PFKFB1/SORD/RBP4/RGN/ALDH5A1/PC/SRC/ENO2/IGF2	14
GO:0010876	lipid localization	6.32578e-07	ANXA2/ACSL4/SQLE/SLC27A5/ABCA8/APOC3/ABCA6/CES1/MTTP/AKR1C1/SCP2/RBP4/AKR1C4/SLC27A2/SLCO1B1/IKBKE/ANO9/GRAMD1A/ABCC2/ANGPTL3	20
GO:0019318	hexose metabolic process	8.51879e-07	G6PD/PHLDA2/PDK4/DCXR/PCK2/ALDH1A1/PFKFB1/SORD/RBP4/RGN/ALDH5A1/PC/SRC/ENO2/IGF2	15
GO:0019693	ribose phosphate metabolic process	8.83764e-07	G6PD/ACSL4/AASS/PDK4/ACSM2A/ACSM5/BAAT/NUDT7/SULT2A1/PFKFB1/PIPOX/GCDH/DHTKD1/HSD17B4/PDE9A/SLC2A6/ACSS1/IMPDH1/ENO2/TGFB1	20
GO:0000096	sulfur amino acid metabolic process	9.4536e-07	GGT1/MTHFD1/CTH/CDO1/ADI1/BHMT2/GCLM	7
GO:0034754	cellular hormone metabolic process	1.0822e-06	AKR1C3/AKR1C2/ALDH1A1/UGT2B7/AKR1C1/RBP4/AKR1C4/UGT1A3/HSD17B4/UGT1A9/UGT1A7	11
GO:0006163	purine nucleotide metabolic process	1.18025e-06	ACSL4/MTHFD1/AASS/PDK4/ACSM2A/ACSM5/BAAT/NUDT7/SULT2A1/PFKFB1/PIPOX/GCDH/DHTKD1/HSD17B4/PDE9A/SLC2A6/ACSS1/IMPDH1/ENO2/TGFB1	20
GO:1901606	alpha-amino acid catabolic process	1.33272e-06	AASS/ALDH6A1/HGD/CDO1/HAAO/ADHFE1/PIPOX/GCDH/PAH/QDPR	10
GO:0009150	purine ribonucleotide metabolic process	1.4545e-06	ACSL4/AASS/PDK4/ACSM2A/ACSM5/BAAT/NUDT7/SULT2A1/PFKFB1/PIPOX/GCDH/DHTKD1/HSD17B4/PDE9A/SLC2A6/ACSS1/IMPDH1/ENO2/TGFB1	19
GO:1901607	alpha-amino acid biosynthetic process	1.84232e-06	GGT1/MTHFD1/AASS/CTH/ADI1/BHMT2/PAH/ASNS	8
GO:0009259	ribonucleotide metabolic process	2.50242e-06	ACSL4/AASS/PDK4/ACSM2A/ACSM5/BAAT/NUDT7/SULT2A1/PFKFB1/PIPOX/GCDH/DHTKD1/HSD17B4/PDE9A/SLC2A6/ACSS1/IMPDH1/ENO2/TGFB1	19
GO:0001101	response to acid chemical	3.09338e-06	TRIM16/CCNB1/AKR1C3/PDK4/CDO1/AKR1C2/CAT/AKR1C1/RBP4/AKR1C4/PTK7/TEAD2/ASNS/TESC/SRC/GCLM/ABCC2	17
GO:0016051	carbohydrate biosynthetic process	3.87047e-06	G6PD/TKT/PGD/GYS2/PCK2/PFKFB1/SORD/RBP4/RGN/PC/ENO2/TGFB1/IGF2	13
GO:0009066	aspartate family amino acid metabolic process	4.3542e-06	MTHFD1/AASS/ADI1/BHMT2/PIPOX/GCDH/ASNS	7
GO:0006635	fatty acid beta-oxidation	4.55194e-06	EHHADH/SCP2/GCDH/ACAA1/ACAA2/SLC27A2/HSD17B4/ECHDC2	8
GO:0030195	negative regulation of blood coagulation	5.66933e-06	ANXA2/KNG1/ABAT/F11/SERPING1/CPB2/TFPI	7
GO:0030647	aminoglycoside antibiotic metabolic process	5.71125e-06	AKR1C3/AKR1C2/AKR1C1/AKR1C4	4
GO:1900047	negative regulation of hemostasis	6.44148e-06	ANXA2/KNG1/ABAT/F11/SERPING1/CPB2/TFPI	7
GO:0022900	electron transport chain	6.62613e-06	TXNRD1/ASPH/CCNB1/ME1/CYB5A/DMGDH/ALDH2/HAAO/POR/AKR1C4/QDPR/ALDH5A1	12
GO:0006699	bile acid biosynthetic process	6.72717e-06	SLC27A5/BAAT/SCP2/AKR1C4/SLC27A2/HSD17B4	6
GO:0006749	glutathione metabolic process	8.24932e-06	G6PD/GGT1/MGST1/HAGH/SOD1/ALDH5A1/GCLM	7
GO:0001523	retinoid metabolic process	9.26366e-06	AKR1C3/APOC3/ALDH1A1/AKR1C1/RBP4/AKR1C4/UGT1A3/UGT1A9/UGT1A7	9
GO:0050819	negative regulation of coagulation	9.30002e-06	ANXA2/KNG1/ABAT/F11/SERPING1/CPB2/TFPI	7
GO:0015850	organic hydroxy compound transport	1.00423e-05	ANXA2/SLC16A3/SLC27A5/APOC3/CES1/ABAT/AKR1C1/SCP2/RBP4/AKR1C4/SLCO1B1/MFSD10/GRAMD1A/ABCC2	14
GO:0009067	aspartate family amino acid biosynthetic process	1.03623e-05	MTHFD1/AASS/ADI1/BHMT2/ASNS	5
GO:0017001	antibiotic catabolic process	1.04593e-05	AKR1C3/PCK2/ALDH2/CAT/SULT2A1/HP/GPX3	7
GO:0006869	lipid transport	1.1944e-05	ANXA2/ACSL4/SLC27A5/ABCA8/APOC3/ABCA6/CES1/MTTP/AKR1C1/SCP2/RBP4/AKR1C4/SLC27A2/SLCO1B1/ANO9/GRAMD1A/ABCC2	17
GO:0051188	cofactor biosynthetic process	1.20573e-05	ACSL4/GGT1/MTHFD1/PDK4/HAAO/HAGH/SOD1/ALAS1/GCDH/RGN/QDPR/ACSS1/GCLM	13
GO:0009072	aromatic amino acid family metabolic process	1.26877e-05	MTHFD1/HGD/HAAO/GCDH/PAH/QDPR	6
GO:0006534	cysteine metabolic process	1.31863e-05	GGT1/CTH/CDO1/GCLM	4
GO:0016101	diterpenoid metabolic process	1.46245e-05	AKR1C3/APOC3/ALDH1A1/AKR1C1/RBP4/AKR1C4/UGT1A3/UGT1A9/UGT1A7	9
GO:0009069	serine family amino acid metabolic process	1.47007e-05	GGT1/MTHFD1/CTH/CDO1/BAAT/GCLM	6
GO:0030258	lipid modification	1.65627e-05	SPHK1/PDK4/HAO1/EHHADH/POR/SCP2/GCDH/ACAA1/ACAA2/SLC27A2/HSD17B4/ECHDC2/EPHX2	13
GO:1990748	cellular detoxification	1.6917e-05	TXNRD1/SRXN1/MGST1/SOD1/CAT/ABCG2/RGN/HP/GPX3	9
GO:0006690	icosanoid metabolic process	1.95085e-05	AKR1C3/GGT1/CES2/AKR1C2/CYP2J2/AKR1C4/CBR1/EPHX2/CYP2B6	9
GO:0015721	bile acid and bile salt transport	2.38178e-05	SLC27A5/AKR1C1/AKR1C4/SLCO1B1/ABCC2	5
GO:0097237	cellular response to toxic substance	2.4485e-05	TXNRD1/SPHK1/SRXN1/MGST1/SOD1/CAT/ABCG2/RGN/HP/MAPK13/ECT2/SRC/GPX3	13
GO:0006721	terpenoid metabolic process	2.94002e-05	AKR1C3/APOC3/ALDH1A1/AKR1C1/RBP4/AKR1C4/UGT1A3/UGT1A9/UGT1A7	9
GO:0006090	pyruvate metabolic process	2.95864e-05	ME1/SLC16A3/PDK4/PCK2/HAGH/PFKFB1/DHTKD1/PC/SLC2A6/ENO2	10
GO:0008203	cholesterol metabolic process	2.95864e-05	G6PD/SQLE/SEC14L2/SOD1/CES1/CAT/POR/ACAA2/EPHX2/ANGPTL3	10
GO:0019321	pentose metabolic process	3.52509e-05	G6PD/TKT/PGD/DCXR	4
GO:0033540	fatty acid beta-oxidation using acyl-CoA oxidase	3.52509e-05	EHHADH/SCP2/ACAA1/HSD17B4	4
GO:0034310	primary alcohol catabolic process	3.52509e-05	AKR1C3/HAO1/ALDH2/SULT2A1	4
GO:0042448	progesterone metabolic process	4.65178e-05	AKR1C3/AKR1C2/AKR1C1/AKR1C4	4
GO:0043648	dicarboxylic acid metabolic process	4.80418e-05	ME1/GGT1/MTHFD1/GRHPR/HAAO/ADHFE1/ALDH5A1/GCLM	8
GO:1901570	fatty acid derivative biosynthetic process	4.80418e-05	ACSL4/AKR1C3/GGT1/SLC27A5/GCDH/CBR1/BDH1/ACSS3	8
GO:1902652	secondary alcohol metabolic process	5.41009e-05	G6PD/SQLE/SEC14L2/SOD1/CES1/CAT/POR/ACAA2/EPHX2/ANGPTL3	10
GO:0006739	NADP metabolic process	5.63164e-05	G6PD/TKT/PGD/ME1/DCXR	5
GO:0006695	cholesterol biosynthetic process	5.71464e-05	G6PD/SQLE/SEC14L2/SOD1/CES1/POR/ACAA2	7
GO:0098869	cellular oxidant detoxification	5.94976e-05	TXNRD1/SRXN1/MGST1/SOD1/CAT/RGN/HP/GPX3	8
GO:0097305	response to alcohol	6.20195e-05	G6PD/AKR1C3/CDO1/AKR1C2/SOD1/ABAT/CAT/RBP4/KLF9/GRAMD1A/TGFB1/GGH	12
GO:0061045	negative regulation of wound healing	6.22485e-05	ANXA2/KNG1/ABAT/F11/SERPING1/CPB2/TFPI	7
GO:1902653	secondary alcohol biosynthetic process	6.22485e-05	G6PD/SQLE/SEC14L2/SOD1/CES1/POR/ACAA2	7
GO:0051260	protein homooligomerization	6.58918e-05	SLC1A5/MARCKS/CTH/DCXR/MGST1/CAT/AKR1C1/ALDH5A1/KCTD17/IKBKE/ITPR3/BMF/ECT2/SRC/GPX3	15
GO:0016125	sterol metabolic process	6.9995e-05	G6PD/SQLE/SEC14L2/SOD1/CES1/CAT/POR/ACAA2/EPHX2/ANGPTL3	10
GO:0030193	regulation of blood coagulation	7.9833e-05	ANXA2/KNG1/ABAT/F11/SERPING1/CPB2/TFPI	7
GO:1900046	regulation of hemostasis	8.65222e-05	ANXA2/KNG1/ABAT/F11/SERPING1/CPB2/TFPI	7
GO:0006720	isoprenoid metabolic process	9.28894e-05	AKR1C3/APOC3/ALDH1A1/AKR1C1/RBP4/AKR1C4/UGT1A3/UGT1A9/UGT1A7	9
GO:0010038	response to metal ion	9.30131e-05	G6PD/CCNB1/AKR1C3/NDRG1/CYB5A/HAAO/SOD1/ABAT/CAT/SORD/QDPR/ITPR3/ECT2/ABCC2/GGH	15
GO:0016126	sterol biosynthetic process	9.36613e-05	G6PD/SQLE/SEC14L2/SOD1/CES1/POR/ACAA2	7
GO:1902644	tertiary alcohol metabolic process	9.6045e-05	AKR1C3/AKR1C2/AKR1C1/AKR1C4	4
GO:0015711	organic anion transport	0.000100491	SLC1A5/ACSL4/SLC16A3/SLC27A5/APOC3/ABAT/MTTP/AKR1C1/SCP2/AKR1C4/SLC27A2/SLCO1B1/MFSD10/SLC2A6/ANO9/SLC38A1/ABCC2/SLC17A3	18
GO:0006979	response to oxidative stress	0.00010198	G6PD/TXNRD1/SPHK1/AKR1C3/SRXN1/HAO1/MGST1/SOD1/CAT/RGN/HP/MAPK13/ECT2/SRC/GCLM/ABCC2/GPX3	17
GO:0071229	cellular response to acid chemical	0.000103442	CCNB1/AKR1C3/PDK4/AKR1C2/AKR1C1/AKR1C4/PTK7/TEAD2/TESC/SRC/GCLM	11
GO:0046165	alcohol biosynthetic process	0.000108669	G6PD/SPHK1/SQLE/SEC14L2/PCK2/SOD1/CES1/POR/QDPR/ACAA2	10
GO:0050818	regulation of coagulation	0.000118007	ANXA2/KNG1/ABAT/F11/SERPING1/CPB2/TFPI	7
GO:0016137	glycoside metabolic process	0.000118824	AKR1C3/AKR1C2/AKR1C1/AKR1C4	4
GO:0006084	acetyl-CoA metabolic process	0.000131655	AASS/PDK4/NUDT7/PIPOX/ACSS1	5
GO:0006067	ethanol metabolic process	0.000145276	ALDH2/ALDH1A1/SULT2A1/ACSS1	4
GO:0042135	neurotransmitter catabolic process	0.000145276	DMGDH/ABAT/POR/ALDH5A1	4
GO:0006081	cellular aldehyde metabolic process	0.000145862	TKT/AKR1C3/GRHPR/HAGH/ALDH1A1/AKR1C1	6
GO:0046686	response to cadmium ion	0.000174636	AKR1C3/CYB5A/HAAO/SOD1/CAT/SORD	6
GO:1903035	negative regulation of response to wounding	0.000182128	ANXA2/KNG1/ABAT/F11/SERPING1/CPB2/TFPI	7
GO:0034599	cellular response to oxidative stress	0.00018796	G6PD/TXNRD1/SPHK1/AKR1C3/SRXN1/MGST1/SOD1/CAT/RGN/MAPK13/ECT2/SRC/GPX3	13
GO:0051187	cofactor catabolic process	0.000207716	BLVRA/GGT1/CAT/NUDT7/HP/GPX3	6
GO:1901655	cellular response to ketone	0.000223386	AKR1C3/PCK2/AKR1C2/KLF9/SRC/TGFB1/ABCC2	7
GO:0062197	cellular response to chemical stress	0.000228809	G6PD/TXNRD1/SPHK1/AKR1C3/SRXN1/MGST1/SOD1/CAT/RGN/MAPK13/ARHGEF2/ECT2/SRC/GPX3	14
GO:0006692	prostanoid metabolic process	0.000239366	AKR1C3/CES2/AKR1C2/AKR1C4/CBR1	5
GO:0006693	prostaglandin metabolic process	0.000239366	AKR1C3/CES2/AKR1C2/AKR1C4/CBR1	5
GO:0043312	neutrophil degranulation	0.000241545	ANXA2/CTSC/S100A11/MGST1/CAT/ACAA1/SLC27A2/PGRMC1/HP/METTL7A/QSOX1/TMC6/CKAP4/IMPDH1/PYGB/FTL/GGH	17
GO:0002283	neutrophil activation involved in immune response	0.000259514	ANXA2/CTSC/S100A11/MGST1/CAT/ACAA1/SLC27A2/PGRMC1/HP/METTL7A/QSOX1/TMC6/CKAP4/IMPDH1/PYGB/FTL/GGH	17
GO:0016052	carbohydrate catabolic process	0.00029656	PGD/DCXR/ALDH1A1/PFKFB1/SORD/CRYL1/DHTKD1/SLC2A6/PYGB/ENO2	10
GO:0015718	monocarboxylic acid transport	0.000308935	ACSL4/SLC16A3/SLC27A5/ABAT/AKR1C1/AKR1C4/SLC27A2/SLCO1B1/ABCC2	9
GO:0045931	positive regulation of mitotic cell cycle	0.000308935	SPHK1/CCNB1/UBE2C/RCC2/SMARCD3/ASNS/TGFA/TGFB1/IGF2	9
GO:0006633	fatty acid biosynthetic process	0.000323202	AKR1C3/PDK4/APOC3/ACSM2A/ACSM5/CBR1/RGN/EPHX2/ACSS1	9
GO:0007088	regulation of mitotic nuclear division	0.000323202	SPHK1/CCNB1/UBE2C/PTTG1/TACC3/CENPF/TGFA/TGFB1/IGF2	9
GO:0042119	neutrophil activation	0.000328082	ANXA2/CTSC/S100A11/MGST1/CAT/ACAA1/SLC27A2/PGRMC1/HP/METTL7A/QSOX1/TMC6/CKAP4/IMPDH1/PYGB/FTL/GGH	17
GO:0002446	neutrophil mediated immunity	0.000335733	ANXA2/CTSC/S100A11/MGST1/CAT/ACAA1/SLC27A2/PGRMC1/HP/METTL7A/QSOX1/TMC6/CKAP4/IMPDH1/PYGB/FTL/GGH	17
GO:0006558	L-phenylalanine metabolic process	0.00034073	HGD/PAH/QDPR	3
GO:0006559	L-phenylalanine catabolic process	0.00034073	HGD/PAH/QDPR	3
GO:0046950	cellular ketone body metabolic process	0.00034073	SLC27A5/BDH1/ACSS3	3
GO:1902221	erythrose 4-phosphate/phosphoenolpyruvate family amino acid metabolic process	0.00034073	HGD/PAH/QDPR	3
GO:1902222	erythrose 4-phosphate/phosphoenolpyruvate family amino acid catabolic process	0.00034073	HGD/PAH/QDPR	3
GO:0044262	cellular carbohydrate metabolic process	0.000367077	PGD/PHLDA2/PDK4/GYS2/PCK2/PFKFB1/SORD/RGN/PYGB/SRC/ANGPTL3/IGF2	12
GO:0072593	reactive oxygen species metabolic process	0.000391163	G6PD/AKR1C3/PDK4/SOD1/CAT/POR/RGN/HP/EPHX2/GADD45A/TGFB1/GPX3	12
GO:0006766	vitamin metabolic process	0.000394883	VNN2/AKR1C3/MTHFD1/CYB5A/HAAO/CBR1/RGN/PC	8
GO:0072376	protein activation cascade	0.000400464	KNG1/F11/SERPING1/TFPI	4
GO:0072378	blood coagulation, fibrin clot formation	0.000400464	KNG1/F11/SERPING1/TFPI	4
GO:0009064	glutamine family amino acid metabolic process	0.000422346	GGT1/GLYATL1/ADHFE1/ALDH5A1/ASNS/GCLM	6
GO:1901616	organic hydroxy compound catabolic process	0.000422346	AKR1C3/HAO1/LDHD/ALDH2/SULT2A1/SORD	6
GO:0006069	ethanol oxidation	0.000449911	ALDH2/ALDH1A1/ACSS1	3
GO:0006554	lysine catabolic process	0.000449911	AASS/PIPOX/GCDH	3
GO:0009086	methionine biosynthetic process	0.000449911	MTHFD1/ADI1/BHMT2	3
GO:0051988	regulation of attachment of spindle microtubules to kinetochore	0.000449911	CCNB1/RCC2/ECT2	3
GO:1902224	ketone body metabolic process	0.000449911	SLC27A5/BDH1/ACSS3	3
GO:0009074	aromatic amino acid family catabolic process	0.000462427	HGD/HAAO/PAH/QDPR	4
GO:0042730	fibrinolysis	0.000462427	ANXA2/F11/SERPING1/CPB2	4
GO:0006641	triglyceride metabolic process	0.000469954	ACSL4/SLC27A5/APOC3/PCK2/CAT/RGN/AADAC	7
GO:0019369	arachidonic acid metabolic process	0.000536436	AKR1C3/CYP2J2/CBR1/EPHX2/CYP2B6	5
GO:0062012	regulation of small molecule metabolic process	0.000572922	PHLDA2/AKR1C3/SQLE/SEC14L2/PDK4/APOC3/SOD1/PFKFB1/POR/RGN/EPHX2/SLC2A6/SRC/TGFB1/IGF2	15
GO:0006553	lysine metabolic process	0.000579229	AASS/PIPOX/GCDH	3
GO:0036109	alpha-linolenic acid metabolic process	0.000579229	SCP2/ACAA1/HSD17B4	3
GO:0000038	very long-chain fatty acid metabolic process	0.000606345	SLC27A5/ACAA1/SLC27A2/HSD17B4	4
GO:0031638	zymogen activation	0.00064154	ANXA2/ASPH/GGT1/F11/CPB2	5
GO:0045840	positive regulation of mitotic nuclear division	0.00064154	SPHK1/UBE2C/TGFA/TGFB1/IGF2	5
GO:0009108	coenzyme biosynthetic process	0.000698119	ACSL4/MTHFD1/PDK4/HAAO/GCDH/RGN/QDPR/ACSS1	8
GO:0046164	alcohol catabolic process	0.000699529	AKR1C3/HAO1/ALDH2/SULT2A1/SORD	5
GO:0006576	cellular biogenic amine metabolic process	0.000761351	DMGDH/HAAO/GCDH/SMOX/DDC	5
GO:0140014	mitotic nuclear division	0.000762531	MYBL2/SPHK1/CCNB1/BIRC5/UBE2C/PTTG1/TACC3/CENPF/TGFA/TGFB1/IGF2	11
GO:0042573	retinoic acid metabolic process	0.000779451	AKR1C3/UGT1A3/UGT1A9/UGT1A7	4
GO:1901661	quinone metabolic process	0.000779451	AKR1C3/AKR1C2/AKR1C1/AKR1C4	4
GO:0051783	regulation of nuclear division	0.000867633	SPHK1/CCNB1/UBE2C/PTTG1/TACC3/CENPF/TGFA/TGFB1/IGF2	9
GO:0019319	hexose biosynthetic process	0.000884723	PCK2/PFKFB1/SORD/RBP4/PC/ENO2	6
GO:0071398	cellular response to fatty acid	0.000897121	CCNB1/AKR1C3/PDK4/AKR1C2/SRC	5
GO:0006000	fructose metabolic process	0.000903783	ALDH1A1/PFKFB1/SORD	3
GO:0006098	pentose-phosphate shunt	0.000903783	G6PD/TKT/PGD	3
GO:0070542	response to fatty acid	0.000940808	CCNB1/AKR1C3/PDK4/AKR1C2/CAT/SRC	6
GO:0042133	neurotransmitter metabolic process	0.000947637	DMGDH/ABAT/BAAT/POR/PAH/RGN/ALDH5A1/DDC	8
GO:0006536	glutamate metabolic process	0.000984801	GGT1/ADHFE1/ALDH5A1/GCLM	4
GO:0042558	pteridine-containing compound metabolic process	0.000984801	MTHFD1/PIPOX/QDPR/GGH	4
GO:0051781	positive regulation of cell division	0.000999589	CAT/VEGFB/ECT2/TGFA/TGFB1/IGF2	6
GO:0006767	water-soluble vitamin metabolic process	0.00106115	VNN2/MTHFD1/CYB5A/HAAO/RGN/PC	6
GO:0006555	methionine metabolic process	0.00110161	MTHFD1/ADI1/BHMT2	3
GO:0032354	response to follicle-stimulating hormone	0.00110161	POR/ASNS/GCLM	3
GO:0071384	cellular response to corticosteroid stimulus	0.0012217	AKR1C3/PCK2/KLF9/TGFB1/ABCC2	5
GO:0033762	response to glucagon	0.00122547	CDO1/PFKFB1/QDPR/ABCC2	4
GO:0051346	negative regulation of hydrolase activity	0.00123677	BIRC5/PTTG1/APOC3/KNG1/PEBP1/POR/RGN/SERPING1/RCC2/SERPINH1/SPINT1/SRC/ARL2/TFPI/ANGPTL3	15
GO:0046890	regulation of lipid biosynthetic process	0.00124839	SPHK1/AKR1C3/SQLE/SEC14L2/PDK4/APOC3/SOD1/POR/RGN	9
GO:0045471	response to ethanol	0.0013204	G6PD/CDO1/SOD1/ABAT/CAT/RBP4/GGH	7
GO:0006586	indolalkylamine metabolic process	0.00132477	HAAO/GCDH/DDC	3
GO:0006740	NADPH regeneration	0.00132477	G6PD/TKT/PGD	3
GO:0006750	glutathione biosynthetic process	0.00132477	GGT1/HAGH/GCLM	3
GO:0009070	serine family amino acid biosynthetic process	0.00132477	GGT1/MTHFD1/CTH	3
GO:0017085	response to insecticide	0.00132477	CCNB1/MAPK13/DDC	3
GO:0046677	response to antibiotic	0.00133897	G6PD/SPHK1/CDO1/SOD1/ABAT/CAT/RBP4/HP/MAPK13/ECT2/SRC/GGH	12
GO:0031960	response to corticosteroid	0.00136838	AKR1C3/CDO1/PCK2/PFKFB1/KLF9/SRC/TGFB1/ABCC2	8
GO:0090181	regulation of cholesterol metabolic process	0.00141314	SQLE/SEC14L2/SOD1/POR/EPHX2	5
GO:0051604	protein maturation	0.00141517	ANXA2/ASPH/SOX4/GGT1/CES1/F11/CPB2/SERPINH1/TSPAN15/TESC/SRC	11
GO:0046942	carboxylic acid transport	0.0014837	SLC1A5/ACSL4/SLC16A3/SLC27A5/ABAT/AKR1C1/AKR1C4/SLC27A2/SLCO1B1/SLC38A1/ABCC2/SLC17A3	12
GO:0002576	platelet degranulation	0.00151436	KNG1/SOD1/SERPING1/QSOX1/VEGFB/TGFB1/IGF2	7
GO:0015849	organic acid transport	0.00156078	SLC1A5/ACSL4/SLC16A3/SLC27A5/ABAT/AKR1C1/AKR1C4/SLC27A2/SLCO1B1/SLC38A1/ABCC2/SLC17A3	12
GO:0007597	blood coagulation, intrinsic pathway	0.0015744	KNG1/F11/SERPING1	3
GO:0046459	short-chain fatty acid metabolic process	0.0015744	PCK2/ALDH5A1/ACSS1	3
GO:0060192	negative regulation of lipase activity	0.0015744	APOC3/POR/ANGPTL3	3
GO:0006639	acylglycerol metabolic process	0.00158372	ACSL4/SLC27A5/APOC3/PCK2/CAT/RGN/AADAC	7
GO:0044106	cellular amine metabolic process	0.00158372	DMGDH/HAAO/ABAT/GCDH/SMOX/ABCC2/DDC	7
GO:0006638	neutral lipid metabolic process	0.00165554	ACSL4/SLC27A5/APOC3/PCK2/CAT/RGN/AADAC	7
GO:0008207	C21-steroid hormone metabolic process	0.00165938	AKR1C3/AKR1C2/AKR1C1/AKR1C4	4
GO:0071383	cellular response to steroid hormone stimulus	0.00167546	AKR1C3/DAB2/PCK2/NR1I2/KLF9/SRC/TGFB1/ABCC2/TFPI/PMEPA1	10
GO:0007596	blood coagulation	0.00168256	ANXA2/YWHAZ/KNG1/ABAT/F11/SERPING1/CPB2/TYRO3/ITPR3/CLIC1/SRC/TFPI	12
GO:0051785	positive regulation of nuclear division	0.00174057	SPHK1/UBE2C/TGFA/TGFB1/IGF2	5
GO:0010951	negative regulation of endopeptidase activity	0.0017776	BIRC5/PTTG1/KNG1/PEBP1/POR/SERPING1/SERPINH1/SPINT1/SRC/TFPI	10
GO:0042552	myelination	0.00180674	TNFRSF21/CTSC/NDRG1/SOD1/GAL3ST1/TGFB1/MPZ	7
GO:0019184	nonribosomal peptide biosynthetic process	0.0018516	GGT1/HAGH/GCLM	3
GO:0046365	monosaccharide catabolic process	0.00186114	DCXR/ALDH1A1/SORD/CRYL1/ENO2	5
GO:0007599	hemostasis	0.00190287	ANXA2/YWHAZ/KNG1/ABAT/F11/SERPING1/CPB2/TYRO3/ITPR3/CLIC1/SRC/TFPI	12
GO:0050817	coagulation	0.00194966	ANXA2/YWHAZ/KNG1/ABAT/F11/SERPING1/CPB2/TYRO3/ITPR3/CLIC1/SRC/TFPI	12
GO:0007272	ensheathment of neurons	0.00196846	TNFRSF21/CTSC/NDRG1/SOD1/GAL3ST1/TGFB1/MPZ	7
GO:0008366	axon ensheathment	0.00196846	TNFRSF21/CTSC/NDRG1/SOD1/GAL3ST1/TGFB1/MPZ	7
GO:0045787	positive regulation of cell cycle	0.00197032	SPHK1/CCNB1/UBE2C/SOX4/GADD45A/RCC2/SMARCD3/ASNS/ECT2/TGFA/SRC/TGFB1/IGF2	13
GO:0051262	protein tetramerization	0.00199736	ANXA2/ME1/AASS/CTH/DCXR/CAT/ALDH5A1/GPX3	8
GO:0035337	fatty-acyl-CoA metabolic process	0.0020017	ACSL4/ACSM2A/GCDH/HSD17B4	4
GO:0090068	positive regulation of cell cycle process	0.0020109	SPHK1/CCNB1/UBE2C/SOX4/GADD45A/RCC2/SMARCD3/ECT2/TGFA/TGFB1/IGF2	11
GO:0001889	liver development	0.00205341	PCK2/BAAT/RGN/QDPR/CPB2/ASNS/TGFB1	7
GO:0019373	epoxygenase P450 pathway	0.00215738	CYP2J2/EPHX2/CYP2B6	3
GO:0003018	vascular process in circulatory system	0.00222479	PTP4A3/KNG1/SOD1/ADRB2/EPHX2/SRC/TGFB1/GCLM	8
GO:0009308	amine metabolic process	0.00232536	DMGDH/HAAO/ABAT/GCDH/SMOX/ABCC2/DDC	7
GO:0061008	hepaticobiliary system development	0.00232536	PCK2/BAAT/RGN/QDPR/CPB2/ASNS/TGFB1	7
GO:0051983	regulation of chromosome segregation	0.00237996	CCNB1/PTTG1/RCC2/TACC3/ECT2/CENPF	6
GO:0042440	pigment metabolic process	0.00240516	BLVRA/MTHFD1/ALAS1/UGT1A9/UGT1A7	5
GO:0032332	positive regulation of chondrocyte differentiation	0.00249273	ANXA2/POR/PKDCC	3
GO:0042402	cellular biogenic amine catabolic process	0.00249273	DMGDH/HAAO/SMOX	3
GO:0010466	negative regulation of peptidase activity	0.00250147	BIRC5/PTTG1/KNG1/PEBP1/POR/SERPING1/SERPINH1/SPINT1/SRC/TFPI	10
GO:0031667	response to nutrient levels	0.00255219	G6PD/ACSL4/AKR1C3/PDK4/PCK2/SOD1/CAT/PFKFB1/POR/SORD/ADRB2/ASNS/SRC/TGFB1/GCLM	15
GO:0001841	neural tube formation	0.00262146	SOX4/MTHFD1/SPINT1/PTK7/TEAD2/TGFB1	6
GO:0031100	animal organ regeneration	0.00271669	BAAT/PFKFB1/RGN/CPB2/TGFB1	5
GO:1903077	negative regulation of protein localization to plasma membrane	0.00285857	DAB2/PKDCC/TGFB1	3
GO:0042542	response to hydrogen peroxide	0.00318714	SPHK1/SOD1/CAT/HP/MAPK13/ECT2/SRC	7
GO:0006541	glutamine metabolic process	0.00325577	GLYATL1/ALDH5A1/ASNS	3
GO:0009068	aspartate family amino acid catabolic process	0.00325577	AASS/PIPOX/GCDH	3
GO:0009310	amine catabolic process	0.00325577	DMGDH/HAAO/SMOX	3
GO:0019400	alditol metabolic process	0.00325577	PCK2/SORD/ANGPTL3	3
GO:0051152	positive regulation of smooth muscle cell differentiation	0.00325577	CTH/SMARCD3/TGFB1	3
GO:0061041	regulation of wound healing	0.00343643	ANXA2/KNG1/ABAT/F11/SERPING1/CPB2/TFPI	7
GO:0009743	response to carbohydrate	0.0034451	ME1/SOX4/GYS2/PCK2/CAT/CPB2/MAPK13/TGFB1/GCLM	9
GO:0010906	regulation of glucose metabolic process	0.00361335	PHLDA2/PDK4/PFKFB1/RGN/SRC/IGF2	6
GO:0015918	sterol transport	0.00361335	ANXA2/APOC3/CES1/AKR1C1/SCP2/GRAMD1A	6
GO:0000302	response to reactive oxygen species	0.00364683	SPHK1/AKR1C3/SOD1/CAT/RGN/HP/MAPK13/ECT2/SRC	9
GO:0009404	toxin metabolic process	0.00368516	CTH/ACAA1/DDC	3
GO:0042430	indole-containing compound metabolic process	0.00368516	HAAO/GCDH/DDC	3
GO:0042738	exogenous drug catabolic process	0.00368516	CYP2J2/NR1I2/CYP2B6	3
GO:1904376	negative regulation of protein localization to cell periphery	0.00368516	DAB2/PKDCC/TGFB1	3
GO:0031639	plasminogen activation	0.0041475	ANXA2/F11/CPB2	3
GO:0051156	glucose 6-phosphate metabolic process	0.0041475	G6PD/TKT/PGD	3
GO:0060444	branching involved in mammary gland duct morphogenesis	0.0041475	DDR1/SRC/TGFB1	3
GO:0042398	cellular modified amino acid biosynthetic process	0.00415259	GGT1/MTHFD1/HAGH/GCLM	4
GO:0045540	regulation of cholesterol biosynthetic process	0.00415259	SQLE/SEC14L2/SOD1/POR	4
GO:0106118	regulation of sterol biosynthetic process	0.00415259	SQLE/SEC14L2/SOD1/POR	4
GO:0048146	positive regulation of fibroblast proliferation	0.00446035	ANXA2/SPHK1/CCNB1/TGFB1	4
GO:0006094	gluconeogenesis	0.00448816	PCK2/PFKFB1/RBP4/PC/ENO2	5
GO:0032366	intracellular sterol transport	0.00464352	ANXA2/CES1/SCP2	3
GO:0032367	intracellular cholesterol transport	0.00464352	ANXA2/CES1/SCP2	3
GO:0097066	response to thyroid hormone	0.00464352	ANXA2/KLF9/GCLM	3
GO:0048545	response to steroid hormone	0.00485326	AKR1C3/DAB2/CDO1/PCK2/NR1I2/PFKFB1/KLF9/SRC/TGFB1/ABCC2/TFPI/PMEPA1	12
GO:0006109	regulation of carbohydrate metabolic process	0.00486104	PHLDA2/PDK4/PFKFB1/RGN/SLC2A6/SRC/TGFB1/IGF2	8
GO:0035690	cellular response to drug	0.0048942	SPHK1/PCK2/SOD1/QDPR/KLF9/MAPK13/ARHGEF2/ECT2/SRC/TGFB1/GCLM/ABCC2/DDC	13
GO:0048732	gland development	0.00498795	CDO1/PCK2/SOD1/BAAT/RGN/QDPR/CPB2/PLXNA1/DDR1/ASNS/SRC/TGFB1/IGF2	13
GO:0006605	protein targeting	0.00508315	YWHAZ/HAO1/EHHADH/CAT/BAAT/NUDT7/PIPOX/SCP2/ACAA1/SLC27A2/HSD17B4/EPHX2/HOMER3	13
GO:0010971	positive regulation of G2/M transition of mitotic cell cycle	0.00517391	CCNB1/RCC2/SMARCD3	3
GO:0048261	negative regulation of receptor-mediated endocytosis	0.00517391	APOC3/UNC119/NECAB2	3
GO:0043434	response to peptide hormone	0.00517979	TRIM16/PDK4/CDO1/PCK2/CAT/PFKFB1/POR/QDPR/SRC/TGFB1/ABCC2/GGH/IGF2	13
GO:0042180	cellular ketone metabolic process	0.00533143	AKR1C3/PDK4/APOC3/AKR1C2/HAGH/AKR1C1/AKR1C4/RGN/CYP2B6	9
GO:0035384	thioester biosynthetic process	0.00547493	ACSL4/PDK4/GCDH/ACSS1	4
GO:0071616	acyl-CoA biosynthetic process	0.00547493	ACSL4/PDK4/GCDH/ACSS1	4
GO:0006760	folic acid-containing compound metabolic process	0.00573928	MTHFD1/PIPOX/GGH	3
GO:0008209	androgen metabolic process	0.00573928	UGT2B7/AKR1C4/HSD17B4	3
GO:0034698	response to gonadotropin	0.00573928	POR/ASNS/GCLM	3
GO:0044273	sulfur compound catabolic process	0.00584463	GGT1/CTH/CDO1/NUDT7	4
GO:0001838	embryonic epithelial tube formation	0.00592676	SOX4/MTHFD1/SPINT1/PTK7/TEAD2/TGFB1	6
GO:0019218	regulation of steroid metabolic process	0.00592676	AKR1C3/SQLE/SEC14L2/SOD1/POR/EPHX2	6
GO:0010965	regulation of mitotic sister chromatid separation	0.00663311	CCNB1/PTTG1/TACC3/CENPF	4
GO:0042743	hydrogen peroxide metabolic process	0.00663311	SOD1/CAT/HP/GPX3	4
GO:0051055	negative regulation of lipid biosynthetic process	0.00663311	SPHK1/AKR1C3/APOC3/SOD1	4
GO:0001843	neural tube closure	0.0066459	MTHFD1/SPINT1/PTK7/TEAD2/TGFB1	5
GO:0045778	positive regulation of ossification	0.0066459	ADRB2/PDLIM7/CLIC1/PKDCC/TGFB1	5
GO:0034614	cellular response to reactive oxygen species	0.00682241	SPHK1/AKR1C3/SOD1/RGN/MAPK13/ECT2/SRC	7
GO:0060606	tube closure	0.00695884	MTHFD1/SPINT1/PTK7/TEAD2/TGFB1	5
GO:1901992	positive regulation of mitotic cell cycle phase transition	0.00695884	CCNB1/UBE2C/RCC2/SMARCD3/TGFB1	5
GO:0071549	cellular response to dexamethasone stimulus	0.00697735	PCK2/TGFB1/ABCC2	3
GO:0097421	liver regeneration	0.00697735	RGN/CPB2/TGFB1	3
GO:1902751	positive regulation of cell cycle G2/M phase transition	0.00697735	CCNB1/RCC2/SMARCD3	3
GO:1905476	negative regulation of protein localization to membrane	0.00697735	DAB2/PKDCC/TGFB1	3
GO:0010676	positive regulation of cellular carbohydrate metabolic process	0.0070525	PFKFB1/RGN/SRC/IGF2	4
GO:0071385	cellular response to glucocorticoid stimulus	0.0070525	PCK2/KLF9/TGFB1/ABCC2	4
GO:0003211	cardiac ventricle formation	0.00720002	SOX4/SMARCD3	2
GO:0006570	tyrosine metabolic process	0.00720002	HGD/PAH	2
GO:0034378	chylomicron assembly	0.00720002	APOC3/MTTP	2
GO:0060068	vagina development	0.00720002	RBP4/TYRO3	2
GO:0097755	positive regulation of blood vessel diameter	0.00748903	KNG1/SOD1/ADRB2/EPHX2	4
GO:0045861	negative regulation of proteolysis	0.00790529	BIRC5/PTTG1/KNG1/PEBP1/POR/SERPING1/CPB2/SERPINH1/SPINT1/SRC/TFPI	11
GO:0051306	mitotic sister chromatid separation	0.007943	CCNB1/PTTG1/TACC3/CENPF	4
GO:0051289	protein homotetramerization	0.00795925	CTH/DCXR/CAT/ALDH5A1/GPX3	5
GO:0072175	epithelial tube formation	0.00797425	SOX4/MTHFD1/SPINT1/PTK7/TEAD2/TGFB1	6
GO:0050810	regulation of steroid biosynthetic process	0.0083138	AKR1C3/SQLE/SEC14L2/SOD1/POR	5
GO:0008608	attachment of spindle microtubules to kinetochore	0.00836195	CCNB1/RCC2/ECT2	3
GO:0042311	vasodilation	0.00836195	KNG1/SOD1/ADRB2	3
GO:0042744	hydrogen peroxide catabolic process	0.00836195	CAT/HP/GPX3	3
GO:0042632	cholesterol homeostasis	0.00867914	APOC3/MTTP/AKR1C1/EPHX2/ANGPTL3	5
GO:0097327	response to antineoplastic agent	0.00867914	PCK2/MAPK13/ASNS/TGFB1/ABCC2	5
GO:0006681	galactosylceramide metabolic process	0.00872431	ALDH5A1/GAL3ST1	2
GO:0019371	cyclooxygenase pathway	0.00872431	AKR1C3/CBR1	2
GO:0019852	L-ascorbic acid metabolic process	0.00872431	CYB5A/RGN	2
GO:0032377	regulation of intracellular lipid transport	0.00872431	ANXA2/SCP2	2
GO:0032380	regulation of intracellular sterol transport	0.00872431	ANXA2/SCP2	2
GO:0032383	regulation of intracellular cholesterol transport	0.00872431	ANXA2/SCP2	2
GO:0034379	very-low-density lipoprotein particle assembly	0.00872431	APOC3/MTTP	2
GO:0071372	cellular response to follicle-stimulating hormone stimulus	0.00872431	POR/GCLM	2
GO:0072584	caveolin-mediated endocytosis	0.00872431	UNC119/SRC	2
GO:1905818	regulation of chromosome separation	0.00890431	CCNB1/PTTG1/TACC3/CENPF	4
GO:0014020	primary neural tube formation	0.00905545	MTHFD1/SPINT1/PTK7/TEAD2/TGFB1	5
GO:0055092	sterol homeostasis	0.00905545	APOC3/MTTP/AKR1C1/EPHX2/ANGPTL3	5
GO:0010039	response to iron ion	0.00911036	G6PD/CCNB1/ABAT	3
GO:0060603	mammary gland duct morphogenesis	0.00911036	DDR1/SRC/TGFB1	3
GO:0061036	positive regulation of cartilage development	0.00911036	ANXA2/POR/PKDCC	3
GO:0006879	cellular iron ion homeostasis	0.00941219	SOD1/ABCG2/FTL/CP	4
GO:0010675	regulation of cellular carbohydrate metabolic process	0.00948719	PHLDA2/PDK4/PFKFB1/RGN/SRC/IGF2	6
GO:1903034	regulation of response to wounding	0.00950738	ANXA2/KNG1/ABAT/F11/SERPING1/CPB2/TFPI	7
GO:0030301	cholesterol transport	0.00984156	ANXA2/APOC3/CES1/AKR1C1/SCP2	5
GO:0062014	negative regulation of small molecule metabolic process	0.00984156	AKR1C3/APOC3/SOD1/PFKFB1/TGFB1	5
GO:0043276	anoikis	0.0098967	PDK4/BMF/SRC	3
GO:0007568	aging	0.0101322	HMGA1/CTSC/SOD1/ABAT/CAT/RGN/SERPING1/TGFB1/GCLM/DDC	10
GO:0003207	cardiac chamber formation	0.0103792	SOX4/SMARCD3	2
GO:0006068	ethanol catabolic process	0.0103792	ALDH2/SULT2A1	2
GO:0006568	tryptophan metabolic process	0.0103792	HAAO/GCDH	2
GO:0010896	regulation of triglyceride catabolic process	0.0103792	APOC3/AADAC	2
GO:0019374	galactolipid metabolic process	0.0103792	ALDH5A1/GAL3ST1	2
GO:0043117	positive regulation of vascular permeability	0.0103792	PTP4A3/TGFB1	2
GO:0060391	positive regulation of SMAD protein signal transduction	0.0103792	DAB2/TGFB1	2
GO:0006940	regulation of smooth muscle contraction	0.0104836	SPHK1/SOD1/ABAT/ADRB2	4
GO_MF
ID	Description	pvalue	geneID	Count
GO:0050662	coenzyme binding	4.81575e-17	G6PD/PGD/TXNRD1/ME1/UGDH/SQLE/CTH/ALDH6A1/HAO1/GRHPR/LDHD/ALDH2/ALDH1A1/ABAT/CAT/FMO4/POR/SORD/ALAS1/SCP2/CRYL1/GCDH/QDPR/DHTKD1/PC/QSOX1/PYGB/EGLN3/DDC	29
GO:0016614	oxidoreductase activity, acting on CH-OH group of donors	7.09245e-16	G6PD/PGD/AKR1C3/ME1/UGDH/DCXR/HAO1/GRHPR/EHHADH/LDHD/AKR1C2/AKR1C1/ADHFE1/SORD/CRYL1/AKR1C4/CBR1/BDH1/HSD17B4/IMPDH1	20
GO:0016616	oxidoreductase activity, acting on the CH-OH group of donors, NAD or NADP as acceptor	2.54574e-15	G6PD/PGD/AKR1C3/ME1/UGDH/DCXR/GRHPR/EHHADH/LDHD/AKR1C2/AKR1C1/ADHFE1/SORD/CRYL1/AKR1C4/CBR1/BDH1/HSD17B4/IMPDH1	19
GO:0016405	CoA-ligase activity	4.20209e-08	ACSL4/SLC27A5/ACSM2A/ACSM5/SLC27A2/ACSS1/ACSS3	7
GO:0016878	acid-thiol ligase activity	1.24148e-07	ACSL4/SLC27A5/ACSM2A/ACSM5/SLC27A2/ACSS1/ACSS3	7
GO:0050661	NADP binding	4.7292e-07	G6PD/PGD/ME1/GRHPR/CAT/FMO4/POR/QDPR	8
GO:0051287	NAD binding	8.51797e-07	ME1/UGDH/GRHPR/ALDH2/ALDH1A1/SORD/CRYL1/QDPR	8
GO:0016877	ligase activity, forming carbon-sulfur bonds	1.01244e-06	ACSL4/SLC27A5/ACSM2A/ACSM5/SLC27A2/ACSS1/ACSS3	7
GO:0016903	oxidoreductase activity, acting on the aldehyde or oxo group of donors	1.69015e-06	AKR1C3/ALDH6A1/ALDH2/ALDH1A1/AKR1C4/DHTKD1/ALDH5A1	7
GO:0016645	oxidoreductase activity, acting on the CH-NH group of donors	1.75724e-06	MTHFD1/AASS/DMGDH/PIPOX/QDPR/SMOX	6
GO:0016705	oxidoreductase activity, acting on paired donors, with incorporation or reduction of molecular oxygen	1.88728e-06	ASPH/AKR1C3/SQLE/AKR1C2/CYP2J2/FMO4/POR/AKR1C1/AKR1C4/PAH/CYP2B6/EGLN3	12
GO:0009055	electron transfer activity	3.59139e-06	TXNRD1/ASPH/ME1/CYB5A/DMGDH/ALDH2/HAAO/POR/AKR1C4/QDPR	10
GO:0016874	ligase activity	4.8445e-06	ACSL4/SLC27A5/MTHFD1/ACSM2A/ACSM5/SLC27A2/PC/ACSS1/ASNS/GCLM/ACSS3	11
GO:0015020	glucuronosyltransferase activity	4.87989e-06	UGT2B7/UGT1A3/UGT1A6/UGT1A9/UGT1A5/UGT1A7	6
GO:0016408	C-acyltransferase activity	5.89633e-06	ACSM2A/ACSM5/SCP2/ACAA1/ACAA2	5
GO:0016620	oxidoreductase activity, acting on the aldehyde or oxo group of donors, NAD or NADP as acceptor	6.9905e-06	AKR1C3/ALDH6A1/ALDH2/ALDH1A1/AKR1C4/ALDH5A1	6
GO:0015645	fatty acid ligase activity	7.65326e-06	ACSL4/SLC27A5/ACSM2A/ACSM5/SLC27A2	5
GO:0004497	monooxygenase activity	8.28398e-06	AKR1C3/SQLE/AKR1C2/CYP2J2/FMO4/AKR1C1/AKR1C4/PAH/CYP2B6	9
GO:0005319	lipid transporter activity	1.24396e-05	SLC27A5/ABCA8/ABCA6/MTTP/RBP4/AKR1C4/SLC27A2/SLCO1B1/ANO9/GRAMD1A	10
GO:0016709	oxidoreductase activity, acting on paired donors, with incorporation or reduction
of molecular oxygen, NAD(P)H as one donor, and incorporation of one atom of oxygen	1.34258e-05	AKR1C3/SQLE/AKR1C2/FMO4/AKR1C1/AKR1C4	6
GO:0019842	vitamin binding	1.96242e-05	SEC14L2/CTH/ABAT/ALAS1/RBP4/DHTKD1/PC/PYGB/EGLN3/DDC	10
GO:0004032	alditol:NADP+ 1-oxidoreductase activity	2.17827e-05	AKR1C3/AKR1C2/AKR1C1/AKR1C4	4
GO:0033293	monocarboxylic acid binding	2.55577e-05	AKR1C2/AKR1C1/SCP2/UGT1A3/PC/UGT1A9/UGT1A7	7
GO:0016702	oxidoreductase activity, acting on single donors with incorporation of molecular oxygen, incorporation of two atoms of oxygen	2.84028e-05	HGD/CDO1/HAAO/ADI1/PIR	5
GO:0051213	dioxygenase activity	3.3844e-05	ASPH/HGD/CDO1/HAAO/ADI1/POR/EGLN3/PIR	8
GO:0016701	oxidoreductase activity, acting on single donors with incorporation of molecular oxygen	3.41953e-05	HGD/CDO1/HAAO/ADI1/PIR	5
GO:0003996	acyl-CoA ligase activity	5.36903e-05	ACSL4/ACSM2A/ACSM5/SLC27A2	4
GO:0050660	flavin adenine dinucleotide binding	0.000100318	TXNRD1/SQLE/LDHD/FMO4/POR/GCDH/QSOX1	7
GO:0016229	steroid dehydrogenase activity	0.00010451	AKR1C3/AKR1C2/AKR1C1/AKR1C4/HSD17B4	5
GO:0016651	oxidoreductase activity, acting on NAD(P)H	0.000107715	TXNRD1/AKR1C3/DCXR/AKR1C2/POR/AKR1C1/AKR1C4/CBR1	8
GO:0016627	oxidoreductase activity, acting on the CH-CH group of donors	0.000134239	AKR1C3/BLVRA/AKR1C2/AKR1C1/GCDH/ACAA1	6
GO:0016790	thiolester hydrolase activity	0.000137254	HAGH/BAAT/NUDT7/GCDH/ACAA2	5
GO:0008514	organic anion transmembrane transporter activity	0.000148545	SLC1A5/SLC16A3/SLC27A5/AKR1C4/SLC27A2/SLCO1B1/MFSD10/SLC2A6/SLC38A1/ABCC2/SLC17A3	11
GO:0016655	oxidoreductase activity, acting on NAD(P)H, quinone or similar compound as acceptor	0.00016232	AKR1C3/DCXR/AKR1C2/AKR1C1/AKR1C4/CBR1	6
GO:0008106	alcohol dehydrogenase (NADP+) activity	0.000167351	AKR1C3/AKR1C2/AKR1C1/AKR1C4	4
GO:0016209	antioxidant activity	0.000171558	TXNRD1/SRXN1/MGST1/SOD1/CAT/HP/GPX3	7
GO:0016289	CoA hydrolase activity	0.000202363	BAAT/NUDT7/GCDH/ACAA2	4
GO:0004857	enzyme inhibitor activity	0.00020368	ANXA2/PKIB/BIRC5/PTTG1/APOC3/KNG1/PEBP1/SERPING1/SERPINH1/SPINT1/TESC/ARL2/TFPI/UGT1A7/ANGPTL3	15
GO:0005342	organic acid transmembrane transporter activity	0.000252656	SLC1A5/SLC16A3/SLC27A5/AKR1C4/SLC27A2/SLCO1B1/SLC38A1/ABCC2/SLC17A3	9
GO:0046943	carboxylic acid transmembrane transporter activity	0.000252656	SLC1A5/SLC16A3/SLC27A5/AKR1C4/SLC27A2/SLCO1B1/SLC38A1/ABCC2/SLC17A3	9
GO:1901618	organic hydroxy compound transmembrane transporter activity	0.000316471	SLC16A3/RBP4/AKR1C4/SLCO1B1/MFSD10	5
GO:0031406	carboxylic acid binding	0.000322977	GRHPR/AKR1C2/AKR1C1/SCP2/UGT1A3/PC/EGLN3/UGT1A9/DDC/UGT1A7	10
GO:0004033	aldo-keto reductase (NADP) activity	0.000396272	AKR1C3/AKR1C2/AKR1C1/AKR1C4	4
GO:0016628	oxidoreductase activity, acting on the CH-CH group of donors, NAD or NADP as acceptor	0.000396272	AKR1C3/BLVRA/AKR1C2/AKR1C1	4
GO:0043177	organic acid binding	0.000519784	GRHPR/AKR1C2/AKR1C1/SCP2/UGT1A3/PC/EGLN3/UGT1A9/DDC/UGT1A7	10
GO:0033764	steroid dehydrogenase activity, acting on the CH-OH group of donors, NAD or NADP as acceptor	0.000609722	AKR1C3/AKR1C1/AKR1C4/HSD17B4	4
GO:0008028	monocarboxylic acid transmembrane transporter activity	0.000633615	SLC16A3/SLC27A5/AKR1C4/SLC27A2/SLCO1B1	5
GO:0004467	long-chain fatty acid-CoA ligase activity	0.000644956	ACSL4/SLC27A5/SLC27A2	3
GO:1901681	sulfur compound binding	0.000657034	ALDH6A1/KNG1/MGST1/SCP2/GCDH/F11/DHTKD1/PC/ECM2/VEGFB/ANGPTL3	11
GO:0008509	anion transmembrane transporter activity	0.000733098	SLC1A5/SLC16A3/SLC27A5/AKR1C4/SLC27A2/SLCO1B1/MFSD10/SLC2A6/ANO9/CLIC1/SLC38A1/ABCC2/SLC17A3	13
GO:0005080	protein kinase C binding	0.00075716	SQSTM1/MARCKS/HDAC7/SRC/UGT1A7	5
GO:0030170	pyridoxal phosphate binding	0.000825275	CTH/ABAT/ALAS1/PYGB/DDC	5
GO:0070279	vitamin B6 binding	0.000825275	CTH/ABAT/ALAS1/PYGB/DDC	5
GO:0005506	iron ion binding	0.0011485	CDO1/HAAO/ADI1/CYP2J2/PAH/CYP2B6/EGLN3/FTL	8
GO:0005501	retinoid binding	0.00126096	RBP4/UGT1A3/UGT1A9/UGT1A7	4
GO:0019840	isoprenoid binding	0.00140357	RBP4/UGT1A3/UGT1A9/UGT1A7	4
GO:0055102	lipase inhibitor activity	0.00147295	ANXA2/APOC3/ANGPTL3	3
GO:0001972	retinoic acid binding	0.00205721	UGT1A3/UGT1A9/UGT1A7	3
GO:0016646	oxidoreductase activity, acting on the CH-NH group of donors, NAD or NADP as acceptor	0.00205721	MTHFD1/AASS/QDPR	3
GO:0047617	acyl-CoA hydrolase activity	0.00239609	BAAT/GCDH/ACAA2	3
GO:0004866	endopeptidase inhibitor activity	0.00278724	BIRC5/PTTG1/KNG1/PEBP1/SERPING1/SERPINH1/SPINT1/TFPI	8
GO:0019213	deacetylase activity	0.00297138	CES2/CES1/AADAC/HDAC7	4
GO:0061134	peptidase regulator activity	0.00317247	BIRC5/CTSC/PTTG1/KNG1/PEBP1/SERPING1/SERPINH1/SPINT1/TFPI	9
GO:0000062	fatty-acyl-CoA binding	0.00317257	ALDH6A1/SCP2/GCDH	3
GO:0016746	transferase activity, transferring acyl groups	0.00342965	SPHK1/GGT1/GLYATL1/ACSM2A/ACSM5/BAAT/ALAS1/SCP2/ACAA1/ACAA2	10
GO:0030414	peptidase inhibitor activity	0.00354133	BIRC5/PTTG1/KNG1/PEBP1/SERPING1/SERPINH1/SPINT1/TFPI	8
GO:0061135	endopeptidase regulator activity	0.00354133	BIRC5/PTTG1/KNG1/PEBP1/SERPING1/SERPINH1/SPINT1/TFPI	8
GO:0008198	ferrous iron binding	0.00408701	CDO1/HAAO/FTL	3
GO:0016829	lyase activity	0.00417034	ME1/CTH/EHHADH/PCK2/HSD17B4/ECHDC2/ENO2/DDC	8
GO:0016747	transferase activity, transferring acyl groups other than amino-acyl groups	0.0046271	SPHK1/GLYATL1/ACSM2A/ACSM5/BAAT/ALAS1/SCP2/ACAA1/ACAA2	9
GO:0008194	UDP-glycosyltransferase activity	0.00468353	GYS2/UGT2B7/UGT1A3/UGT1A6/UGT1A9/UGT1A5/UGT1A7	7
GO:0043178	alcohol binding	0.00609338	APOC3/SCP2/RBP4/ITPR3/GRAMD1A	5
GO:1901567	fatty acid derivative binding	0.00635601	ALDH6A1/SCP2/GCDH	3
GO:0016836	hydro-lyase activity	0.00708237	EHHADH/HSD17B4/ECHDC2/ENO2	4
GO:0004322	ferroxidase activity	0.00773408	FTL/CP	2
GO:0016724	oxidoreductase activity, oxidizing metal ions, oxygen as acceptor	0.00773408	FTL/CP	2
GO:0022804	active transmembrane transporter activity	0.00855783	SLC1A5/SLC16A3/ABCA8/ABCA6/ABCG2/SLCO1B1/ABCC6/SLC2A6/SLC38A1/ABCC2/SLC17A3	11
GO:0004867	serine-type endopeptidase inhibitor activity	0.009245	PEBP1/SERPING1/SERPINH1/SPINT1/TFPI	5
GO:0071949	FAD binding	0.0092473	SQLE/LDHD/QSOX1	3
GO:0005324	long-chain fatty acid transporter activity	0.00936839	SLC27A5/SLC27A2	2
GO:0102991	myristoyl-CoA hydrolase activity	0.00936839	BAAT/ACAA2	2
GO:0016758	transferase activity, transferring hexosyl groups	0.0096716	GYS2/UGT2B7/UGT1A3/PYGB/UGT1A6/UGT1A9/UGT1A5/UGT1A7	8
GO:0004859	phospholipase inhibitor activity	0.0111418	ANXA2/ANGPTL3	2
GO:0016831	carboxy-lyase activity	0.0118439	ME1/PCK2/DDC	3
GO:0042626	ATPase-coupled transmembrane transporter activity	0.0128615	ABCA8/ABCA6/ABCG2/ABCC6/ABCC2	5
GO:0043539	protein serine/threonine kinase activator activity	0.0137844	CCNB1/TGFB1/IGF2	3
GO:0048365	Rac GTPase binding	0.0145431	SOD1/ARHGEF2/SH3BP1/RCC2	4
GO:0016290	palmitoyl-CoA hydrolase activity	0.01509	BAAT/ACAA2	2
GO:0045125	bioactive lipid receptor activity	0.01509	SPHK1/LPAR2	2
GO:0004029	aldehyde dehydrogenase (NAD+) activity	0.0172568	ALDH2/ALDH1A1	2
GO:0008242	omega peptidase activity	0.0172568	GGT1/GGH	2
GO:0008381	mechanosensitive ion channel activity	0.0172568	TMC6/TMC4	2
GO:0044548	S100 protein binding	0.0172568	ANXA2/S100A11	2
GO_CC
ID	Description	pvalue	geneID	Count
GO:0005777	peroxisome	1.23745e-12	TKT/ACSL4/HAO1/GRHPR/EHHADH/MGST1/SOD1/CAT/BAAT/PXMP2/NUDT7/PIPOX/SCP2/ACAA1/SLC27A2/HSD17B4/EPHX2	17
GO:0042579	microbody	1.23745e-12	TKT/ACSL4/HAO1/GRHPR/EHHADH/MGST1/SOD1/CAT/BAAT/PXMP2/NUDT7/PIPOX/SCP2/ACAA1/SLC27A2/HSD17B4/EPHX2	17
GO:0005782	peroxisomal matrix	3.32774e-11	HAO1/GRHPR/EHHADH/CAT/BAAT/NUDT7/PIPOX/SCP2/ACAA1/HSD17B4/EPHX2	11
GO:0031907	microbody lumen	3.32774e-11	HAO1/GRHPR/EHHADH/CAT/BAAT/NUDT7/PIPOX/SCP2/ACAA1/HSD17B4/EPHX2	11
GO:0005759	mitochondrial matrix	3.51366e-08	CCNB1/AASS/PDK4/ALDH6A1/ACSM2A/PCK2/DMGDH/ACSM5/ALDH2/HAGH/SOD1/ABAT/ADHFE1/ALAS1/GCDH/BDH1/DHTKD1/ACAA2/ALDH5A1/PC/ACSS1/ARL2/ACSS3	23
GO:0034774	secretory granule lumen	3.69839e-06	ANXA2/CTSC/S100A11/KNG1/CAT/ACAA1/SERPING1/HP/QSOX1/VEGFB/IMPDH1/PYGB/TGFB1/FTL/GGH/IGF2	16
GO:0060205	cytoplasmic vesicle lumen	4.33117e-06	ANXA2/CTSC/S100A11/KNG1/CAT/ACAA1/SERPING1/HP/QSOX1/VEGFB/IMPDH1/PYGB/TGFB1/FTL/GGH/IGF2	16
GO:0031983	vesicle lumen	4.68259e-06	ANXA2/CTSC/S100A11/KNG1/CAT/ACAA1/SERPING1/HP/QSOX1/VEGFB/IMPDH1/PYGB/TGFB1/FTL/GGH/IGF2	16
GO:0005788	endoplasmic reticulum lumen	1.02465e-05	CTSC/KNG1/CES2/CES1/MTTP/SLC27A2/QSOX1/SERPINH1/TMEM132A/TSPAN15/FKBP10/CKAP4/COL9A2/CERCAM/CP	15
GO:0005778	peroxisomal membrane	0.000110481	ACSL4/MGST1/CAT/PXMP2/SLC27A2/HSD17B4	6
GO:0031903	microbody membrane	0.000110481	ACSL4/MGST1/CAT/PXMP2/SLC27A2/HSD17B4	6
GO:0031093	platelet alpha granule lumen	0.000204552	KNG1/SERPING1/QSOX1/VEGFB/TGFB1/IGF2	6
GO:0005766	primary lysosome	0.000828937	ANXA2/CTSC/MGST1/CKAP4/IMPDH1/PYGB/FTL/GGH	8
GO:0042582	azurophil granule	0.000828937	ANXA2/CTSC/MGST1/CKAP4/IMPDH1/PYGB/FTL/GGH	8
GO:0042581	specific granule	0.00101845	ACAA1/SLC27A2/PGRMC1/HP/QSOX1/TMC6/CKAP4/GGH	8
GO:0031091	platelet alpha granule	0.00106158	KNG1/SERPING1/QSOX1/VEGFB/TGFB1/IGF2	6
GO:0035578	azurophil granule lumen	0.00106158	ANXA2/CTSC/IMPDH1/PYGB/FTL/GGH	6
GO:0001726	ruffle	0.00161635	ANXA2/CAPG/S100A11/ARHGEF2/PDE9A/PDLIM7/TESC/SRC	8
GO:0005903	brush border	0.00164111	DCXR/MFSD10/ITPR3/CLIC1/ABCC2/SLC17A3	6
GO:0005925	focal adhesion	0.00208605	YWHAZ/HMGA1/MARCKS/DAB2/CAT/MPZL1/ARHGEF2/PDLIM7/FBLIM1/TPM4/PTK7/ITGB4/ARL2	13
GO:0030055	cell-substrate junction	0.00242005	YWHAZ/HMGA1/MARCKS/DAB2/CAT/MPZL1/ARHGEF2/PDLIM7/FBLIM1/TPM4/PTK7/ITGB4/ARL2	13
GO:0072562	blood microparticle	0.00274428	YWHAZ/KNG1/SERPING1/HP/CLIC1/TGFB1/CP	7
GO:0043209	myelin sheath	0.00341786	ANXA2/MPDZ/ITPR3/MPZ	4
GO:1904724	tertiary granule lumen	0.00518625	HP/METTL7A/QSOX1/GGH	4
GO:0031252	cell leading edge	0.00554128	ANXA2/CAPG/S100A11/ARHGEF2/DBN1/SH3BP1/PDE9A/PDLIM7/TESC/ITGB4/SRC/ANGPTL3	12
GO:0002102	podosome	0.00635076	ARHGEF2/TPM4/SRC	3
GO:0035580	specific granule lumen	0.00791973	ACAA1/HP/QSOX1/GGH	4
GO:0043220	Schmidt-Lanterman incisure	0.00816697	ANXA2/MPDZ	2
KEGG
ID	Description	pvalue	geneID	Count
hsa00040	Pentose and glucuronate interconversions	8.24175e-10	7358/51181/7364/6652/51084/54659/54578/54600/54579/54577	10
hsa04146	Peroxisome	9.82825e-10	2182/54363/1962/6647/847/570/5827/283927/51268/6342/30/11001/3295/2053	14
hsa00053	Ascorbate and aldarate metabolism	4.91268e-09	7358/217/7364/9104/54659/54578/54600/54579/54577	9
hsa00860	Porphyrin and chlorophyll metabolism	1.24088e-07	644/7364/211/54659/54578/54600/54579/54577/1356	9
hsa04976	Bile secretion	2.42811e-07	10998/9429/570/6822/7364/54659/10599/54578/54600/1244/54579/54577	12
hsa00140	Steroid hormone biosynthesis	3.52554e-07	8644/1646/7364/1645/1109/54659/54578/54600/54579/54577	10
hsa00980	Metabolism of xenobiotics by cytochrome P450	4.3948e-07	4257/6822/7364/1645/873/54659/1555/54578/54600/54579/54577	11
hsa00620	Pyruvate metabolism	9.15168e-07	4199/9380/197257/5106/217/3029/5091/84532	8
hsa01240	Biosynthesis of cofactors	3.25206e-06	7358/4522/217/23498/7364/211/9104/54659/54578/2730/54600/54579/54577/8836	14
hsa00983	Drug metabolism - other enzymes	4.61084e-06	8824/4257/1066/7364/54659/3614/54578/54600/54579/54577	10
hsa01200	Carbon metabolism	4.61416e-06	2539/7086/5226/4199/4329/54363/1962/847/9104/5091/84532/2026	12
hsa05204	Chemical carcinogenesis	6.4622e-06	1646/4257/6822/7364/873/54659/54578/54600/54579/54577	10
hsa00982	Drug metabolism - cytochrome P450	1.40207e-05	4257/2329/7364/54659/1555/54578/54600/54579/54577	9
hsa00120	Primary bile acid biosynthesis	1.6945e-05	10998/570/6342/1109/3295	5
hsa00650	Butanoate metabolism	1.7173e-05	123876/1962/54988/18/622/7915	6
hsa00380	Tryptophan metabolism	1.92546e-05	1962/217/23498/847/2639/55526/1644	7
hsa03320	PPAR signaling pathway	2.18864e-05	2182/4199/10998/345/1962/5106/6342/30/11001	9
hsa00830	Retinol metabolism	6.65052e-05	216/7364/54659/1555/54578/54600/54579/54577	8
hsa00790	Folate biosynthesis	0.000155211	8644/873/5053/5860/8836	5
hsa00071	Fatty acid degradation	0.00021571	2182/1962/217/2639/30/10449	6
hsa00590	Arachidonic acid metabolism	0.000224883	8644/2678/1573/873/2053/1555/2878	7
hsa00410	beta-Alanine metabolism	0.000314776	4329/1962/217/18/54498	5
hsa00280	Valine, leucine and isoleucine degradation	0.000399144	4329/1962/217/18/30/10449	6
hsa00640	Propanoate metabolism	0.00057544	4329/1962/18/84532/79611	5
hsa00480	Glutathione metabolism	0.00101469	2539/5226/2678/4257/2730/2878	6
hsa01212	Fatty acid metabolism	0.00101469	2182/1962/6342/30/10449/3295	6
hsa00430	Taurine and hypotaurine metabolism	0.0012226	2678/1036/570	3
hsa00260	Glycine, serine and threonine metabolism	0.001233	1491/9380/29958/211/51268	5
hsa00310	Lysine degradation	0.00171814	10157/1962/217/51268/2639/55526	6
hsa01040	Biosynthesis of unsaturated fatty acids	0.00203823	570/6342/30/3295	4
hsa02010	ABC transporters	0.0021092	10351/23460/9429/368/1244	5
hsa00030	Pentose phosphate pathway	0.00303506	2539/7086/5226/9104	4
hsa00630	Glyoxylate and dicarboxylate metabolism	0.00303506	54363/9380/847/84532	4
hsa00270	Cysteine and methionine metabolism	0.00337052	1491/1036/55256/23743/2730	5
hsa01230	Biosynthesis of amino acids	0.0041668	7086/1491/5053/5091/440/2026	6
hsa04216	Ferroptosis	0.00942969	2182/2730/2512/1356	4

## Sheet: table S7
Table S7: Prognostic analysis of 175 ferroptosis phenotype-related genes using a univariate Cox regression model
Gene	HR	pvalue	HR.95L	HR.95H
AASS	0.887213	0.040665	0.791159	0.994929
ABAT	0.829689	0.000309495	0.74965	0.918274
ABCA6	0.80258	0.000532589	0.70867	0.908935
ABCA8	0.84205	0.00665156	0.74373	0.953368
ABCC6	0.787336	0.00109263	0.68208	0.908834
ACSM2A	0.844762	2.06192e-05	0.781647	0.912973
ACSM5	0.876342	0.0021092	0.805615	0.953278
ADHFE1	0.791497	0.000186035	0.700152	0.89476
ADI1	0.819316	0.00825659	0.706693	0.949887
ADM2	1.15809	0.0384614	1.00783	1.33077
ADRB2	0.823167	0.0251935	0.694208	0.976083
AKR1C3	1.27161	0.000906976	1.10334	1.46554
ALAS1	0.815506	0.00231691	0.71522	0.929853
ALDH1A1	0.894675	0.0249218	0.811751	0.986071
ALDH2	0.774439	0.000259496	0.67518	0.888289
ALDH5A1	0.768997	0.000904939	0.658491	0.898047
ALDH6A1	0.880964	0.0257663	0.78809	0.984784
ANXA2	1.25885	0.000312552	1.11075	1.42671
APOC3	0.905662	0.000563501	0.856068	0.958128
ARHGEF2	1.23669	0.00502055	1.06613	1.43454
ARL2	1.23391	0.00319296	1.07301	1.41894
ASNS	1.20573	0.00272315	1.06689	1.36263
ASPH	1.15494	0.0283006	1.01543	1.31361
BAAT	0.876238	0.00170749	0.806811	0.951639
BDH1	0.789736	2.11562e-05	0.70832	0.88051
BHMT2	0.910007	0.0331415	0.834382	0.992485
BIRC5	1.46507	1.03169e-10	1.30483	1.64498
BLVRA	1.15537	0.0337581	1.01115	1.32016
BMF	1.18034	0.0262327	1.0198	1.36616
C12orf49	1.34996	0.00128903	1.12449	1.62063
CAPG	1.12652	0.0158343	1.02261	1.24099
CAT	0.828713	0.00815215	0.721036	0.95247
CCNB1	1.57668	7.13555e-11	1.37493	1.80804
CDO1	0.869238	6.35091e-05	0.811545	0.931032
CENPF	1.4792	9.11521e-07	1.26519	1.72942
CES2	0.870666	0.00302065	0.794511	0.95412
CKAP4	1.45373	1.45258e-06	1.24848	1.69273
CLDN14	0.857278	0.0197707	0.753148	0.975804
CLIC1	1.37678	3.13285e-06	1.2036	1.57488
CLIP2	1.18171	0.0261577	1.02001	1.36904
CLSTN1	1.27227	0.00131647	1.09843	1.47363
CPB2	0.869766	0.000509626	0.803953	0.940967
CRYL1	0.854453	0.0291283	0.741858	0.984138
CTH	0.892939	0.00862711	0.820585	0.971673
CTSC	1.22958	0.00110173	1.08604	1.39209
DAB2	1.15552	0.0313663	1.01301	1.31809
DBN1	1.15131	0.0185663	1.02387	1.2946
DCXR	0.875911	0.00592559	0.797036	0.962591
DEPDC7	0.79416	0.00126879	0.690303	0.913644
DHTKD1	0.851352	0.0365679	0.732123	0.989997
DMGDH	0.835626	0.000335984	0.757504	0.921805
ECHDC2	0.768489	0.000953775	0.657345	0.898426
ECM2	0.680151	6.81503e-07	0.584179	0.79189
ECT2	1.49146	7.52975e-08	1.28926	1.72537
EGLN3	1.29556	1.93416e-05	1.15045	1.45897
EHHADH	0.861261	0.00222475	0.782648	0.947769
ENO2	1.16559	0.0146502	1.03065	1.3182
EPHX2	0.837482	0.00248443	0.746575	0.939458
ETV4	1.22292	5.86586e-05	1.10858	1.34905
F11	0.794935	2.00943e-05	0.715347	0.883377
FMO4	0.809748	0.00184646	0.709027	0.924777
FTL	1.16929	0.0334274	1.01235	1.35057
G6PD	1.34978	1.99081e-09	1.22377	1.48876
GADD45A	0.816713	0.00571406	0.707476	0.942816
GAL3ST1	1.1402	0.00553368	1.03926	1.25094
GCDH	0.798035	0.0132282	0.667595	0.953962
GCLM	1.29829	0.0014257	1.10586	1.52419
GLYATL1	0.809704	2.36194e-06	0.741748	0.883885
GRAMD1A	1.25996	0.0033407	1.07976	1.47023
GRHPR	0.762647	0.000674348	0.652354	0.891586
GYS2	0.827671	1.53584e-05	0.759661	0.901769
HAAO	0.843372	0.00855796	0.742797	0.957565
HAGH	0.735754	0.000192304	0.62616	0.864529
HAO1	0.877117	0.000677214	0.813241	0.94601
HGD	0.895752	0.0203861	0.816171	0.983093
HMGA1	1.40123	1.86774e-08	1.2458	1.57605
HOMER3	1.18345	0.02058	1.02621	1.36479
HP	0.910359	0.00083016	0.861581	0.961898
HSD17B4	0.779253	0.0019388	0.66555	0.912382
IFNGR2	1.26561	0.0103218	1.05713	1.51521
IKBKE	1.23715	0.0193955	1.035	1.47879
IMPDH1	1.40116	1.96802e-06	1.21935	1.61008
ITPR3	1.18028	0.00915163	1.04196	1.33696
KCNJ8	0.882721	0.0436617	0.781965	0.996459
KCTD17	1.24396	0.00054697	1.09913	1.40786
KIAA1522	1.35291	0.000108686	1.1609	1.57669
KLF9	0.816369	0.00510186	0.708304	0.940921
KNG1	0.891643	0.000305724	0.837822	0.948922
LAPTM4B	1.32801	5.83936e-07	1.18815	1.48432
LDHD	0.796214	0.000253467	0.704712	0.899596
LMNB2	1.53254	4.75818e-07	1.29792	1.80956
LRRC1	1.34923	9.35473e-05	1.16097	1.568
MARCKS	1.32959	9.94794e-05	1.15189	1.5347
MARCKSL1	1.32304	1.12745e-06	1.18202	1.48088
METTL7A	0.849102	0.0195072	0.740197	0.97403
MFSD10	1.17554	0.019475	1.02639	1.34635
MFSD6	1.22644	0.0192106	1.03381	1.45496
MMD	1.35987	4.21623e-05	1.17384	1.5754
MPDZ	0.788823	0.00266007	0.675732	0.920839
MPZL1	1.59528	6.1718e-07	1.3277	1.91678
MTHFD1	0.830108	0.00490962	0.729104	0.945104
MYBL2	1.39354	1.81166e-11	1.26499	1.53515
NCK2	1.16367	0.01667	1.02786	1.31742
NDRG1	1.34739	1.35356e-07	1.206	1.50536
NR1I2	0.808143	0.00010686	0.725587	0.900092
NRM	1.23138	0.00549978	1.06311	1.4263
NT5DC2	1.22504	0.00055742	1.09168	1.3747
PAH	0.877968	0.00105779	0.812174	0.949091
PCK2	0.839199	0.00212266	0.75041	0.938495
PDK4	0.870177	0.00448958	0.790591	0.957775
PEBP1	0.817894	0.0264297	0.684881	0.976741
PFKFB1	0.851364	0.0017933	0.769572	0.941849
PGD	1.437	2.81485e-06	1.23472	1.67241
PGRMC1	0.831632	0.0141454	0.717745	0.96359
PHLDA2	1.2157	0.000209287	1.09644	1.34794
PHLDA3	0.879303	0.0262476	0.785013	0.984919
PIPOX	0.887683	0.00904529	0.811722	0.970752
PKIB	1.32543	4.51588e-07	1.18803	1.47871
PLP2	1.16047	0.00881333	1.03817	1.29718
PLXNA1	1.45496	7.58269e-05	1.20835	1.75189
PNMA1	1.30983	0.000958171	1.11596	1.53736
PTK7	1.16952	0.024965	1.01989	1.34111
PTP4A3	1.12564	0.0366524	1.00737	1.25779
PTTG1	1.43413	1.16732e-08	1.26703	1.62327
PYGB	1.27454	0.00184226	1.09409	1.48474
QDPR	0.821553	0.0228381	0.693631	0.973066
RASSF3	1.22012	0.0153905	1.03875	1.43315
RBP4	0.879994	0.000154544	0.823606	0.940242
RCC2	1.39021	0.000162799	1.17141	1.64988
RGN	0.85663	0.00117038	0.780213	0.940531
RUNDC3B	0.785795	0.0107434	0.652938	0.945685
S100A11	1.13076	0.00705339	1.03406	1.2365
SCP2	0.83413	0.00956713	0.727199	0.956785
SEC14L2	0.834772	0.000272073	0.75743	0.920012
SERPING1	0.727433	6.16685e-07	0.641894	0.82437
SERPINH1	1.15012	0.034964	1.00992	1.30979
SLC16A3	1.24522	2.12908e-05	1.12546	1.37772
SLC1A5	1.2632	5.97107e-06	1.14168	1.39765
SLC27A2	0.872884	0.00218694	0.800171	0.952204
SLC27A5	0.857136	6.43365e-05	0.794721	0.924453
SLC2A6	1.17031	0.028026	1.01711	1.34659
SLC38A1	1.25725	0.000109392	1.11957	1.41185
SLCO1B1	0.864465	0.000169651	0.801271	0.932643
SMOX	1.37526	1.72337e-06	1.20693	1.56707
SNHG1	1.38089	0.000546811	1.14997	1.65817
SOD1	0.834696	0.0468237	0.698488	0.997465
SORD	0.839331	0.00227782	0.750022	0.939274
SOX4	1.15258	0.00880856	1.0364	1.2818
SPHK1	1.11078	0.0221489	1.01517	1.21539
SQLE	1.15321	0.0108895	1.03337	1.28696
SQSTM1	1.23711	0.00429662	1.06901	1.43165
SRC	1.30049	0.000335596	1.12653	1.50131
SRXN1	1.28032	0.000639055	1.11101	1.47544
SULT2A1	0.904763	0.000832215	0.853184	0.95946
TACC3	1.4736	8.62408e-07	1.26274	1.71968
TEAD2	1.18831	0.00770236	1.04669	1.34909
TKT	1.31367	8.63616e-06	1.16489	1.48145
TM4SF1	1.1173	0.0389698	1.00563	1.24137
TMEM132A	1.15092	0.0220617	1.02043	1.2981
TMSB10	1.11246	0.0354021	1.00731	1.22859
TNFRSF21	1.16294	0.00841761	1.03942	1.30113
TRIM16	1.2457	0.000312322	1.10544	1.40374
TRIM16L	1.19467	0.00103651	1.07422	1.32862
TSPAN15	1.12682	0.0452068	1.00255	1.26648
TSPAN3	1.23452	0.0101497	1.05133	1.44963
TTC36	0.8501	7.79014e-05	0.784296	0.921424
TXNRD1	1.25458	0.000230807	1.11193	1.41553
TYRO3	1.25243	0.00402895	1.07432	1.46006
UBE2C	1.36642	2.0224e-08	1.22523	1.52389
UBE2Q2	1.27383	0.00199373	1.09261	1.48511
UGDH	1.17497	0.0186275	1.02729	1.34388
UNC119	1.24745	0.0166236	1.04097	1.49488
VEGFB	1.11743	0.0401506	1.005	1.24243
VNN2	1.16331	0.0022636	1.05566	1.28194
YWHAZ	1.47033	1.02163e-05	1.23894	1.74492

## Sheet: table S8-revised
Table S8: Clinical prognosis for high and low ferroptosisSig score groups in 3 HCC cohorts
			GSE76427 cohort							LIRI-JP cohort											TCGA-LIHC cohort
sample	Ferroptosisscore	OS	OS.time	cluster				sample	Ferroptosisscore	OS	OS.time	cluster					sample	Ferroptosisscore	OS	OS.time	cluster
1	GSM2011285	-0.579485	0	30.72	Low Ferroptosisscore			1	SA560620	-15.4539	0	17	Low Ferroptosisscore				1	TCGA-2Y-A9GS-01A	-2.85377	1	24.1333	High Ferroptosisscore
2	GSM2011286	3.769	0	26.04	Low Ferroptosisscore			2	SA560622	-0.358262	0	36	High Ferroptosisscore				2	TCGA-2Y-A9GT-01A	6.79689	1	54.1333	High Ferroptosisscore
3	GSM2011287	-0.831883	0	0.48	Low Ferroptosisscore			3	SA560624	-21.2852	1	8	Low Ferroptosisscore				3	TCGA-2Y-A9GU-01A	4.70965	0	64.6333	High Ferroptosisscore
4	GSM2011288	0.204679	1	5.88	Low Ferroptosisscore			4	SA560626	4.74014	0	30	High Ferroptosisscore				4	TCGA-2Y-A9GV-01A	4.47612	1	84.4	High Ferroptosisscore
5	GSM2011289	8.04569	1	11.76	High Ferroptosisscore			5	SA560628	4.68139	0	45	High Ferroptosisscore				5	TCGA-2Y-A9GW-01A	-1.81845	1	42.3667	High Ferroptosisscore
6	GSM2011290	-4.44551	0	0.36	Low Ferroptosisscore			6	SA560630	0.863736	1	18	High Ferroptosisscore				6	TCGA-2Y-A9GX-01A	-1.42718	0	81.4	High Ferroptosisscore
7	GSM2011291	-14.0126	0	6.96	Low Ferroptosisscore			7	SA560632	-21.4327	0	12	Low Ferroptosisscore				7	TCGA-2Y-A9GY-01A	-12.6895	1	25.2333	Low Ferroptosisscore
8	GSM2011292	-3.67891	0	0.48	Low Ferroptosisscore			8	SA560634	4.62627	0	42	High Ferroptosisscore				8	TCGA-2Y-A9GZ-01A	10.2771	1	28.2667	High Ferroptosisscore
9	GSM2011293	5.61043	0	21.6	Low Ferroptosisscore			9	SA560636	7.64736	1	19	High Ferroptosisscore				9	TCGA-2Y-A9H0-01A	-4.01209	0	122.5	High Ferroptosisscore
10	GSM2011294	-2.42631	1	0.84	Low Ferroptosisscore			10	SA560638	3.968	0	52	High Ferroptosisscore				10	TCGA-2Y-A9H1-01A	7.62507	1	40.9667	High Ferroptosisscore
11	GSM2011295	-1.4534	0	0.48	Low Ferroptosisscore			11	SA560640	8.3309	0	34	High Ferroptosisscore				11	TCGA-2Y-A9H2-01A	-12.4354	0	57.7	Low Ferroptosisscore
12	GSM2011296	-2.26366	0	30.72	Low Ferroptosisscore			12	SA560642	5.00431	1	44	High Ferroptosisscore				12	TCGA-2Y-A9H3-01A	-0.595088	0	50.5333	High Ferroptosisscore
13	GSM2011297	5.19298	1	18	Low Ferroptosisscore			13	SA560644	7.09699	0	40	High Ferroptosisscore				13	TCGA-2Y-A9H4-01A	5.90356	0	48.4	High Ferroptosisscore
14	GSM2011298	1.10281	0	25.08	Low Ferroptosisscore			14	SA560647	3.10304	0	43	High Ferroptosisscore				14	TCGA-2Y-A9H5-01A	-4.28874	1	18.5	High Ferroptosisscore
15	GSM2011299	3.79946	1	43.44	Low Ferroptosisscore			15	SA560649	-25.0508	1	8	Low Ferroptosisscore				15	TCGA-2Y-A9H6-01A	1.03446	0	11.9	High Ferroptosisscore
16	GSM2011300	-2.42146	0	0.24	Low Ferroptosisscore			16	SA560651	-19.372	0	20	Low Ferroptosisscore				16	TCGA-2Y-A9H7-01A	-1.61174	0	38.9333	High Ferroptosisscore
17	GSM2011301	4.03685	0	0.84	Low Ferroptosisscore			17	SA560653	5.58094	0	56	High Ferroptosisscore				17	TCGA-2Y-A9H8-01A	-1.91934	1	21.1	High Ferroptosisscore
18	GSM2011302	-9.84841	0	57.84	Low Ferroptosisscore			18	SA560655	-21.3701	0	10	Low Ferroptosisscore				18	TCGA-2Y-A9H9-01A	7.94014	0	23.2333	High Ferroptosisscore
19	GSM2011303	13.6881	0	36.36	High Ferroptosisscore			19	SA560657	1.0959	0	25	High Ferroptosisscore				19	TCGA-2Y-A9HA-01A	0.433142	1	1.2	High Ferroptosisscore
20	GSM2011304	-2.57264	0	0.48	Low Ferroptosisscore			20	SA560659	7.12545	0	54	High Ferroptosisscore				20	TCGA-2Y-A9HB-01A	7.03317	0	8.66667	High Ferroptosisscore
21	GSM2011305	-14.0759	0	6.96	Low Ferroptosisscore			21	SA560661	-12.5225	0	30	Low Ferroptosisscore				21	TCGA-3K-AAZ8-01A	6.81391	0	13.2	High Ferroptosisscore
22	GSM2011306	-0.0957956	1	20.4	Low Ferroptosisscore			22	SA560663	2.49127	0	7	High Ferroptosisscore				22	TCGA-4R-AA8I-01A	5.52808	1	8.73333	High Ferroptosisscore
23	GSM2011307	10.9246	0	9.36	High Ferroptosisscore			23	SA560665	-12.6561	0	40	Low Ferroptosisscore				23	TCGA-5C-A9VG-01A	-2.85611	0	10.9333	High Ferroptosisscore
24	GSM2011308	7.62482	0	14.64	High Ferroptosisscore			24	SA560667	8.64824	0	32	High Ferroptosisscore				24	TCGA-5C-A9VH-01A	-3.4882	0	10.7333	High Ferroptosisscore
25	GSM2011309	-5.25134	0	13.68	Low Ferroptosisscore			25	SA560668	3.40289	0	33	High Ferroptosisscore				25	TCGA-5C-AAPD-01A	-7.22833	0	0.666667	Low Ferroptosisscore
26	GSM2011310	-7.79637	0	12.84	Low Ferroptosisscore			26	SA560670	1.3874	0	34	High Ferroptosisscore				26	TCGA-5R-AA1C-01A	6.90157	0	17.3333	High Ferroptosisscore
27	GSM2011311	-5.03849	0	15.24	Low Ferroptosisscore			27	SA560671	1.25127	0	39	High Ferroptosisscore				27	TCGA-5R-AA1D-01A	-0.512467	0	14.9667	High Ferroptosisscore
28	GSM2011312	5.24015	0	9	Low Ferroptosisscore			28	SA560673	-3.60092	1	40	Low Ferroptosisscore				28	TCGA-5R-AAAM-01A	3.78582	1	1.53333	High Ferroptosisscore
29	GSM2011313	-5.4402	0	27.12	Low Ferroptosisscore			29	SA560675	9.13236	0	53	High Ferroptosisscore				29	TCGA-BC-4072-01B	-7.83436	1	49.6667	Low Ferroptosisscore
30	GSM2011314	-4.30013	0	6.36	Low Ferroptosisscore			30	SA560677	-3.12376	0	15	Low Ferroptosisscore				30	TCGA-BC-4073-01B	-10.1858	0	28.3	Low Ferroptosisscore
31	GSM2011315	-1.30737	1	0.84	Low Ferroptosisscore			31	SA560679	-4.99625	1	9	Low Ferroptosisscore				31	TCGA-BC-A10Q-01A	-13.0524	1	37.8333	Low Ferroptosisscore
32	GSM2011316	6.84243	0	24.36	Low Ferroptosisscore			32	SA560681	-11.4706	0	11	Low Ferroptosisscore				32	TCGA-BC-A10R-01A	-0.256572	1	10.2667	High Ferroptosisscore
33	GSM2011317	3.3228	0	19.8	Low Ferroptosisscore			33	SA560683	-13.7543	0	21	Low Ferroptosisscore				33	TCGA-BC-A10S-01A	4.18205	1	47.4333	High Ferroptosisscore
34	GSM2011318	-4.32802	0	21.48	Low Ferroptosisscore			34	SA560685	-10.5717	1	2	Low Ferroptosisscore				34	TCGA-BC-A10T-01A	4.39451	1	27.9	High Ferroptosisscore
35	GSM2011319	10.6979	0	10.68	High Ferroptosisscore			35	SA560687	-0.567931	0	29	High Ferroptosisscore				35	TCGA-BC-A10U-01A	-0.210094	1	27.9	High Ferroptosisscore
36	GSM2011320	0.328958	0	32.52	Low Ferroptosisscore			36	SA560689	7.38152	0	20	High Ferroptosisscore				36	TCGA-BC-A10W-01A	-9.12026	1	3.03333	Low Ferroptosisscore
37	GSM2011321	-13.5145	0	33.48	Low Ferroptosisscore			37	SA560691	-3.63651	0	31	Low Ferroptosisscore				37	TCGA-BC-A10X-01A	5.69181	1	25.6667	High Ferroptosisscore
38	GSM2011322	-9.36228	1	5.04	Low Ferroptosisscore			38	SA560693	-8.09815	1	3	Low Ferroptosisscore				38	TCGA-BC-A10Y-01A	2.73337	1	23.7	High Ferroptosisscore
39	GSM2011323	-8.8839	0	6.6	Low Ferroptosisscore			39	SA560695	-1.0966	1	24	High Ferroptosisscore				39	TCGA-BC-A10Z-01A	3.67796	1	1.13333	High Ferroptosisscore
40	GSM2011324	-9.07901	0	6.24	Low Ferroptosisscore			40	SA560697	0.291005	0	44	High Ferroptosisscore				40	TCGA-BC-A110-01A	3.74951	1	70.5333	High Ferroptosisscore
41	GSM2011325	-7.3178	0	8.16	Low Ferroptosisscore			41	SA560699	-0.948196	0	40	High Ferroptosisscore				41	TCGA-BC-A112-01A	-13.1119	1	5.1	Low Ferroptosisscore
42	GSM2011326	5.23051	1	1.8	Low Ferroptosisscore			42	SA560701	-22.1707	1	42	Low Ferroptosisscore				42	TCGA-BC-A216-01A	-3.83383	0	45.0333	High Ferroptosisscore
43	GSM2011327	-3.48131	0	38.4	Low Ferroptosisscore			43	SA560702	6.8968	0	55	High Ferroptosisscore				43	TCGA-BC-A217-01A	-1.75799	1	46.5667	High Ferroptosisscore
44	GSM2011328	-0.425188	0	33.48	Low Ferroptosisscore			44	SA560704	-2.23759	0	23	High Ferroptosisscore				44	TCGA-BC-A3KF-01A	0.566674	0	0.266667	High Ferroptosisscore
45	GSM2011329	-1.52416	0	57.48	Low Ferroptosisscore			45	SA560706	2.24762	0	39	High Ferroptosisscore				45	TCGA-BC-A3KG-01A	-5.09855	0	22.6667	High Ferroptosisscore
46	GSM2011330	-0.489678	0	16.56	Low Ferroptosisscore			46	SA560707	2.36098	0	30	High Ferroptosisscore				46	TCGA-BC-A5W4-01A	4.06764	1	18.2333	High Ferroptosisscore
47	GSM2011331	9.15486	0	31.92	High Ferroptosisscore			47	SA560709	1.35525	1	13	High Ferroptosisscore				47	TCGA-BC-A69H-01A	-10.4729	0	14.8	Low Ferroptosisscore
48	GSM2011332	9.4607	0	50.28	High Ferroptosisscore			48	SA560711	6.82654	0	13	High Ferroptosisscore				48	TCGA-BC-A69I-01A	8.56063	0	12.9	High Ferroptosisscore
49	GSM2011333	-0.8584	0	69.12	Low Ferroptosisscore			49	SA560713	1.11319	1	17	High Ferroptosisscore				49	TCGA-BC-A8YO-01A	-7.31418	0	18.7333	Low Ferroptosisscore
50	GSM2011334	0.0731009	0	69.12	Low Ferroptosisscore			50	SA560715	-19.5344	0	43	Low Ferroptosisscore				50	TCGA-BD-A2L6-01A	4.96472	0	45.4333	High Ferroptosisscore
51	GSM2011335	0.560486	1	47.76	Low Ferroptosisscore			51	SA560717	-20.9667	0	33	Low Ferroptosisscore				51	TCGA-BD-A3EP-01A	-3.66271	0	13.6333	High Ferroptosisscore
52	GSM2011336	4.54874	0	59.76	Low Ferroptosisscore			52	SA560719	-6.4361	1	9	Low Ferroptosisscore				52	TCGA-BD-A3ER-01A	0.13951	0	37.1667	High Ferroptosisscore
53	GSM2011337	10.3465	0	7.68	High Ferroptosisscore			53	SA560721	-24.4076	0	16	Low Ferroptosisscore				53	TCGA-BW-A5NO-01A	1.20385	0	0.666667	High Ferroptosisscore
54	GSM2011338	8.49964	1	6.24	High Ferroptosisscore			54	SA560723	-21.7331	0	48	Low Ferroptosisscore				54	TCGA-CC-5258-01A	-9.54119	1	4.3	Low Ferroptosisscore
55	GSM2011339	2.34064	0	39.36	Low Ferroptosisscore			55	SA560725	-17.0637	0	13	Low Ferroptosisscore				55	TCGA-CC-5259-01A	-0.68686	0	8.33333	High Ferroptosisscore
56	GSM2011340	12.9825	0	9.36	High Ferroptosisscore			56	SA560727	-1.38841	0	31	High Ferroptosisscore				56	TCGA-CC-5260-01A	-18.1325	1	2.9	Low Ferroptosisscore
57	GSM2011341	4.25667	0	0.24	Low Ferroptosisscore			57	SA560728	-10.0621	0	20	Low Ferroptosisscore				57	TCGA-CC-5261-01A	-13.6088	1	3.23333	Low Ferroptosisscore
58	GSM2011342	-7.93259	0	4.08	Low Ferroptosisscore			58	SA560730	5.65186	1	48	High Ferroptosisscore				58	TCGA-CC-5262-01A	-4.04095	1	3.43333	High Ferroptosisscore
59	GSM2011343	1.40903	0	6.96	Low Ferroptosisscore			59	SA560733	0.175589	0	35	High Ferroptosisscore				59	TCGA-CC-5263-01A	-14.5964	1	4.3	Low Ferroptosisscore
60	GSM2011344	0.785069	0	9.36	Low Ferroptosisscore			60	SA560735	4.97323	0	56	High Ferroptosisscore				60	TCGA-CC-5264-01A	-8.99864	1	3.4	Low Ferroptosisscore
61	GSM2011345	2.67077	1	75.48	Low Ferroptosisscore			61	SA560737	4.6412	0	39	High Ferroptosisscore				61	TCGA-CC-A123-01A	-3.8062	0	7.3	High Ferroptosisscore
62	GSM2011346	-6.13529	1	2.28	Low Ferroptosisscore			62	SA560739	-2.80084	1	12	Low Ferroptosisscore				62	TCGA-CC-A1HT-01A	-17.4163	1	3.36667	Low Ferroptosisscore
63	GSM2011347	-7.50464	0	14.04	Low Ferroptosisscore			63	SA560741	-2.29734	0	44	High Ferroptosisscore				63	TCGA-CC-A3M9-01A	-17.0714	1	10	Low Ferroptosisscore
64	GSM2011348	0.107629	0	0.24	Low Ferroptosisscore			64	SA560972	4.55141	0	29	High Ferroptosisscore				64	TCGA-CC-A3MA-01A	-14.7109	1	10.1	Low Ferroptosisscore
65	GSM2011349	3.17545	0	59.76	Low Ferroptosisscore			65	SA560984	6.47993	0	53	High Ferroptosisscore				65	TCGA-CC-A3MB-01A	-5.70491	1	10.5	High Ferroptosisscore
66	GSM2011350	9.18484	1	32.52	High Ferroptosisscore			66	SA561015	0.985241	0	49	High Ferroptosisscore				66	TCGA-CC-A3MC-01A	-4.74363	0	12.1	High Ferroptosisscore
67	GSM2011351	-4.95038	0	5.28	Low Ferroptosisscore			67	SA561024	-18.3586	1	48	Low Ferroptosisscore				67	TCGA-CC-A5UC-01A	-7.54563	1	11.5667	Low Ferroptosisscore
68	GSM2011352	-7.11174	0	6.48	Low Ferroptosisscore			68	SA561027	9.85391	1	22	High Ferroptosisscore				68	TCGA-CC-A5UD-01A	-11.0646	1	10.1333	Low Ferroptosisscore
69	GSM2011353	-15.5118	0	6.6	Low Ferroptosisscore			69	SA570928	-14.4554	1	0.333333	Low Ferroptosisscore				69	TCGA-CC-A5UE-01A	-5.64324	1	9.06667	High Ferroptosisscore
70	GSM2011354	8.47916	1	7.2	High Ferroptosisscore			70	SA570931	2.49851	0	25	High Ferroptosisscore				70	TCGA-CC-A7IE-01A	-10.2543	1	7.23333	Low Ferroptosisscore
71	GSM2011355	2.067	0	59.76	Low Ferroptosisscore			71	SA594207	-0.521219	0	54	High Ferroptosisscore				71	TCGA-CC-A7IF-01A	2.8115	1	21.6333	High Ferroptosisscore
72	GSM2011356	-11.6109	0	0.24	Low Ferroptosisscore			72	SA594223	7.39079	1	43	High Ferroptosisscore				72	TCGA-CC-A7IG-01A	-15.1508	1	9.96667	Low Ferroptosisscore
73	GSM2011357	3.86468	0	38.4	Low Ferroptosisscore			73	SA594231	7.39079	1	43	High Ferroptosisscore				73	TCGA-CC-A7IH-01A	5.66176	0	12.1667	High Ferroptosisscore
74	GSM2011358	4.69326	0	38.4	Low Ferroptosisscore			74	SA594269	2.01849	0	56	High Ferroptosisscore				74	TCGA-CC-A7II-01A	-15.3086	0	13.3	Low Ferroptosisscore
75	GSM2011359	4.04967	1	0.84	Low Ferroptosisscore			75	SA594297	7.90791	0	57	High Ferroptosisscore				75	TCGA-CC-A7IJ-01A	-19.4809	0	12.7333	Low Ferroptosisscore
76	GSM2011360	-7.48159	0	1.2	Low Ferroptosisscore			76	SA594313	0.493067	0	53	High Ferroptosisscore				76	TCGA-CC-A7IK-01A	0.289296	1	8.73333	High Ferroptosisscore
77	GSM2011361	-9.50046	0	43.56	Low Ferroptosisscore			77	SA594340	0.810786	0	28	High Ferroptosisscore				77	TCGA-CC-A7IL-01A	9.63763	1	9.26667	High Ferroptosisscore
78	GSM2011362	6.43862	0	1.56	Low Ferroptosisscore			78	SA594358	5.52681	1	37	High Ferroptosisscore				78	TCGA-CC-A8HS-01A	-10.792	1	10	Low Ferroptosisscore
79	GSM2011363	-12.8473	0	0.24	Low Ferroptosisscore			79	SA594368	0.85155	0	51	High Ferroptosisscore				79	TCGA-CC-A8HT-01A	-10.0106	1	4.66667	Low Ferroptosisscore
80	GSM2011364	-0.482217	0	29.52	Low Ferroptosisscore			80	SA594383	-9.41333	1	14	Low Ferroptosisscore				80	TCGA-CC-A8HU-01A	-7.80835	1	11.4667	Low Ferroptosisscore
81	GSM2011365	2.82218	0	0.48	Low Ferroptosisscore			81	SA594388	-1.38074	0	13	High Ferroptosisscore				81	TCGA-CC-A8HV-01A	-12.3797	1	9.3	Low Ferroptosisscore
82	GSM2011366	0.653846	0	4.68	Low Ferroptosisscore			82	SA594397	9.47185	0	49	High Ferroptosisscore				82	TCGA-CC-A9FS-01A	2.21253	0	7.03333	High Ferroptosisscore
83	GSM2011367	2.0969	0	20.04	Low Ferroptosisscore			83	SA594402	6.21995	1	26	High Ferroptosisscore				83	TCGA-CC-A9FW-01A	-5.3763	0	8.26667	High Ferroptosisscore
84	GSM2011368	3.24954	0	7.8	Low Ferroptosisscore			84	SA594414	-2.40042	0	47	High Ferroptosisscore				84	TCGA-DD-A113-01A	-2.75531	0	80.8333	High Ferroptosisscore
85	GSM2011369	11.849	0	9.36	High Ferroptosisscore			85	SA594432	7.30392	0	44	High Ferroptosisscore				85	TCGA-DD-A114-01A	-12.7602	1	38.3	Low Ferroptosisscore
86	GSM2011370	2.61205	0	3.6	Low Ferroptosisscore			86	SA594445	0.0885037	0	29	High Ferroptosisscore				86	TCGA-DD-A115-01A	5.08061	1	84.7333	High Ferroptosisscore
87	GSM2011371	3.3938	0	20.16	Low Ferroptosisscore			87	SA594458	7.91288	0	42	High Ferroptosisscore				87	TCGA-DD-A116-01A	3.98381	1	54.0667	High Ferroptosisscore
88	GSM2011372	3.96424	1	11.04	Low Ferroptosisscore			88	SA594463	-0.480992	1	6	High Ferroptosisscore				88	TCGA-DD-A118-01A	-1.48452	0	114.567	High Ferroptosisscore
89	GSM2011373	-6.66251	0	29.52	Low Ferroptosisscore			89	SA594486	6.01617	0	42	High Ferroptosisscore				89	TCGA-DD-A119-01A	3.68735	1	7.43333	High Ferroptosisscore
90	GSM2011374	-3.31511	0	0.36	Low Ferroptosisscore			90	SA594500	2.35627	0	42	High Ferroptosisscore				90	TCGA-DD-A11A-01A	4.13581	1	2.63333	High Ferroptosisscore
91	GSM2011375	5.11569	0	56.4	Low Ferroptosisscore			91	SA594507	0.955908	0	46	High Ferroptosisscore				91	TCGA-DD-A11B-01A	6.60584	1	0.466667	High Ferroptosisscore
92	GSM2011376	4.09603	0	49.44	Low Ferroptosisscore			92	SA594514	-8.11441	0	72	Low Ferroptosisscore				92	TCGA-DD-A11C-01A	5.22409	0	22.0667	High Ferroptosisscore
93	GSM2011377	-12.8248	1	5.4	Low Ferroptosisscore			93	SA594531	-1.97564	0	66	High Ferroptosisscore				93	TCGA-DD-A11D-01A	7.76251	1	52	High Ferroptosisscore
94	GSM2011378	-7.01651	0	11.28	Low Ferroptosisscore			94	SA594546	2.17455	0	40	High Ferroptosisscore				94	TCGA-DD-A1EA-01A	5.27837	0	80.5	High Ferroptosisscore
95	GSM2011379	-2.73575	0	0.36	Low Ferroptosisscore			95	SA594558	3.14195	0	43	High Ferroptosisscore				95	TCGA-DD-A1EB-01A	9.42651	0	67.2333	High Ferroptosisscore
96	GSM2011380	-1.46717	1	21.24	Low Ferroptosisscore			96	SA594564	5.89628	0	15	High Ferroptosisscore				96	TCGA-DD-A1EC-01A	-4.80405	0	20.0667	High Ferroptosisscore
97	GSM2011381	5.49978	0	93.12	Low Ferroptosisscore			97	SA594576	-7.75045	0	41	Low Ferroptosisscore				97	TCGA-DD-A1ED-01A	7.58515	0	76.7	High Ferroptosisscore
98	GSM2011382	1.80226	1	57.84	Low Ferroptosisscore			98	SA594586	7.61623	0	38	High Ferroptosisscore				98	TCGA-DD-A1EE-01A	3.6757	1	11.6333	High Ferroptosisscore
99	GSM2011383	-2.9747	0	23.64	Low Ferroptosisscore			99	SA594599	4.36677	0	20	High Ferroptosisscore				99	TCGA-DD-A1EF-01A	-6.94491	1	13.1333	Low Ferroptosisscore
100	GSM2011384	2.52469	0	0.72	Low Ferroptosisscore			100	SA594611	3.44294	0	40	High Ferroptosisscore				100	TCGA-DD-A1EG-01A	-4.81927	1	45.7333	High Ferroptosisscore
101	GSM2011385	7.01085	1	47.52	High Ferroptosisscore			101	SA594627	-0.160912	1	19	High Ferroptosisscore				101	TCGA-DD-A1EH-01A	-5.97251	0	49.8333	High Ferroptosisscore
102	GSM2011386	-1.81396	0	45.36	Low Ferroptosisscore			102	SA594647	-0.861525	0	42	High Ferroptosisscore				102	TCGA-DD-A1EI-01A	-6.35323	0	6.1	High Ferroptosisscore
103	GSM2011387	7.34308	1	20.52	High Ferroptosisscore			103	SA594656	8.16869	0	42	High Ferroptosisscore				103	TCGA-DD-A1EJ-01A	-8.64193	1	33.5	Low Ferroptosisscore
104	GSM2011388	7.69555	1	7.8	High Ferroptosisscore			104	SA594677	1.02406	0	40	High Ferroptosisscore				104	TCGA-DD-A1EK-01A	1.31803	1	18.6	High Ferroptosisscore
105	GSM2011389	-1.6014	0	0.48	Low Ferroptosisscore			105	SA594692	0.875627	1	4	High Ferroptosisscore				105	TCGA-DD-A1EL-01A	-6.88731	1	13.8333	Low Ferroptosisscore
106	GSM2011390	-7.36693	0	43.56	Low Ferroptosisscore			106	SA594724	5.42031	1	0.666667	High Ferroptosisscore				106	TCGA-DD-A39V-01A	2.3001	1	21.4333	High Ferroptosisscore
107	GSM2011391	-4.3713	0	56.52	Low Ferroptosisscore			107	SA594739	4.78932	0	44	High Ferroptosisscore				107	TCGA-DD-A39W-01A	4.34398	1	27.5667	High Ferroptosisscore
108	GSM2011392	-5.43592	0	57.84	Low Ferroptosisscore			108	SA594753	10.1764	0	38	High Ferroptosisscore				108	TCGA-DD-A39X-01A	0.0770758	1	56.4667	High Ferroptosisscore
109	GSM2011393	0.962352	0	12.24	Low Ferroptosisscore			109	SA594777	4.67351	0	45	High Ferroptosisscore				109	TCGA-DD-A39Y-01A	-7.92322	1	5.7	Low Ferroptosisscore
110	GSM2011394	-2.39118	0	0.48	Low Ferroptosisscore			110	SA594785	1.25983	0	40	High Ferroptosisscore				110	TCGA-DD-A39Z-01A	2.18901	1	20.0333	High Ferroptosisscore
111	GSM2011395	6.53329	0	52.2	Low Ferroptosisscore			111	SA594792	2.73343	0	30	High Ferroptosisscore				111	TCGA-DD-A3A1-01A	3.30023	1	7.76667	High Ferroptosisscore
112	GSM2011396	2.32133	0	42.96	Low Ferroptosisscore			112	SA594801	-12.9702	0	21	Low Ferroptosisscore				112	TCGA-DD-A3A2-01A	11.7396	1	71.0333	High Ferroptosisscore
113	GSM2011397	14.6805	0	41.52	High Ferroptosisscore			113	SA594821	2.02721	0	35	High Ferroptosisscore				113	TCGA-DD-A3A3-01A	2.42342	1	17.8333	High Ferroptosisscore
114	GSM2011398	-9.90709	0	13.92	Low Ferroptosisscore			114	SA595191	-3.08056	0	37	Low Ferroptosisscore				114	TCGA-DD-A3A4-01A	9.5762	1	20.4	High Ferroptosisscore
115	GSM2011399	7.01924	0	53.16	High Ferroptosisscore			115	SA595195	-15.2593	0	45	Low Ferroptosisscore				115	TCGA-DD-A3A5-01A	7.44012	1	104.167	High Ferroptosisscore
								116	SA595204	-23.5917	0	8	Low Ferroptosisscore				116	TCGA-DD-A3A6-01A	-6.47186	1	108.6	High Ferroptosisscore
								117	SA595212	-21.6536	0	36	Low Ferroptosisscore				117	TCGA-DD-A3A7-01A	-0.679224	1	13.9667	High Ferroptosisscore
								118	SA595217	-6.56992	0	35	Low Ferroptosisscore				118	TCGA-DD-A3A8-01A	9.09399	1	0.366667	High Ferroptosisscore
								119	SA595224	5.74565	0	39	High Ferroptosisscore				119	TCGA-DD-A3A9-01A	-4.5554	1	31.0333	High Ferroptosisscore
								120	SA595236	2.13148	0	35	High Ferroptosisscore				120	TCGA-DD-A4NA-01A	-12.125	0	33.6	Low Ferroptosisscore
								121	SA595242	-5.43833	0	35	Low Ferroptosisscore				121	TCGA-DD-A4NB-01A	-0.229563	0	32.9667	High Ferroptosisscore
								122	SA595251	6.33751	0	35	High Ferroptosisscore				122	TCGA-DD-A4ND-01A	-3.30493	0	91.5333	High Ferroptosisscore
								123	SA595257	3.62172	0	34	High Ferroptosisscore				123	TCGA-DD-A4NE-01A	-0.806696	1	22	High Ferroptosisscore
								124	SA595264	5.46011	0	31	High Ferroptosisscore				124	TCGA-DD-A4NF-01A	7.24435	0	31.4	High Ferroptosisscore
								125	SA595269	2.47944	0	30	High Ferroptosisscore				125	TCGA-DD-A4NG-01A	0.472222	1	26.7333	High Ferroptosisscore
								126	SA595276	-9.90274	1	6	Low Ferroptosisscore				126	TCGA-DD-A4NH-01A	-14.8489	0	30.5667	Low Ferroptosisscore
								127	SA595282	4.70975	0	30	High Ferroptosisscore				127	TCGA-DD-A4NI-01A	9.29269	0	27.2	High Ferroptosisscore
								128	SA595288	5.61966	0	30	High Ferroptosisscore				128	TCGA-DD-A4NJ-01A	-3.56451	0	30.9333	High Ferroptosisscore
								129	SA595294	4.54792	0	32	High Ferroptosisscore				129	TCGA-DD-A4NK-01A	9.86424	1	40.3333	High Ferroptosisscore
								130	SA595301	6.49029	0	30	High Ferroptosisscore				130	TCGA-DD-A4NL-01A	7.61437	0	57.0333	High Ferroptosisscore
								131	SA595308	-1.58342	1	4	High Ferroptosisscore				131	TCGA-DD-A4NN-01A	-10.2727	1	29.9667	Low Ferroptosisscore
								132	SA595315	8.31884	0	28	High Ferroptosisscore				132	TCGA-DD-A4NO-01A	3.60122	0	74.8333	High Ferroptosisscore
								133	SA595326	-0.760019	0	32	High Ferroptosisscore				133	TCGA-DD-A4NP-01A	10.05	0	110.267	High Ferroptosisscore
								134	SA595329	5.8524	0	31	High Ferroptosisscore				134	TCGA-DD-A4NQ-01A	-6.48326	1	12.4333	High Ferroptosisscore
								135	SA595338	0.244445	1	30	High Ferroptosisscore				135	TCGA-DD-A4NR-01A	-8.40933	1	0.3	Low Ferroptosisscore
								136	SA595345	9.23761	0	15	High Ferroptosisscore				136	TCGA-DD-A4NS-01A	-0.82448	1	81.8667	High Ferroptosisscore
								137	SA595353	-1.61759	0	36	High Ferroptosisscore				137	TCGA-DD-A4NV-01A	5.55207	0	79.9333	High Ferroptosisscore
								138	SA595355	5.1956	0	37	High Ferroptosisscore				138	TCGA-DD-A73A-01A	4.81263	0	24.2667	High Ferroptosisscore
								139	SA595357	1.73757	0	25	High Ferroptosisscore				139	TCGA-DD-A73B-01A	4.16307	1	9.43333	High Ferroptosisscore
								140	SA595366	4.08539	0	31	High Ferroptosisscore				140	TCGA-DD-A73C-01A	8.3858	0	23.3667	High Ferroptosisscore
								141	SA595371	4.3028	0	32	High Ferroptosisscore				141	TCGA-DD-A73D-01A	10.383	0	23.1	High Ferroptosisscore
								142	SA595378	3.76248	0	34	High Ferroptosisscore				142	TCGA-DD-A73E-01A	5.29401	0	1.46667	High Ferroptosisscore
								143	SA595384	6.38071	0	24	High Ferroptosisscore				143	TCGA-DD-A73F-01A	3.43366	0	36.1667	High Ferroptosisscore
								144	SA595385	1.37997	0	30	High Ferroptosisscore				144	TCGA-DD-A73G-01A	-1.39664	0	115.933	High Ferroptosisscore
								145	SA595386	4.17022	0	32	High Ferroptosisscore				145	TCGA-DD-AA3A-01A	-15.2034	1	13.6667	Low Ferroptosisscore
								146	SA595388	2.74389	1	19	High Ferroptosisscore				146	TCGA-DD-AAC8-01A	-0.148984	1	0.533333	High Ferroptosisscore
								147	SA595392	0.449236	0	35	High Ferroptosisscore				147	TCGA-DD-AAC9-01A	4.62456	0	11.5667	High Ferroptosisscore
								148	SA595394	-12.1183	0	34	Low Ferroptosisscore				148	TCGA-DD-AACA-01A	3.61018	0	76.7	High Ferroptosisscore
								149	SA595398	3.47065	0	28	High Ferroptosisscore				149	TCGA-DD-AACB-01A	-2.73185	0	77.4667	High Ferroptosisscore
								150	SA595402	-3.81495	0	33	Low Ferroptosisscore				150	TCGA-DD-AACC-01A	-2.31171	1	56.1667	High Ferroptosisscore
								151	SA595405	0.54567	0	27	High Ferroptosisscore				151	TCGA-DD-AACD-01A	5.57354	1	12.7	High Ferroptosisscore
								152	SA595413	8.87774	0	24	High Ferroptosisscore				152	TCGA-DD-AACE-01A	6.96594	0	72.8	High Ferroptosisscore
								153	SA595417	-5.27049	1	27	Low Ferroptosisscore				153	TCGA-DD-AACF-01A	3.72987	1	12.1667	High Ferroptosisscore
								154	SA595421	6.87312	0	33	High Ferroptosisscore				154	TCGA-DD-AACG-01A	-2.74238	1	15.6333	High Ferroptosisscore
								155	SA595425	3.91165	0	33	High Ferroptosisscore				155	TCGA-DD-AACH-01A	-10.5445	1	6.5	Low Ferroptosisscore
								156	SA595428	-1.90927	0	34	High Ferroptosisscore				156	TCGA-DD-AACI-01A	-0.0221711	0	53.9333	High Ferroptosisscore
								157	SA595432	3.03928	1	5	High Ferroptosisscore				157	TCGA-DD-AACJ-01A	7.17326	0	70.0667	High Ferroptosisscore
								158	SA595437	-2.73838	1	19	Low Ferroptosisscore				158	TCGA-DD-AACK-01A	1.7251	0	0.3	High Ferroptosisscore
								159	SA595441	-1.4485	0	27	High Ferroptosisscore				159	TCGA-DD-AACL-01A	-14.7433	1	3.56667	Low Ferroptosisscore
								160	SA595446	4.41797	0	27	High Ferroptosisscore				160	TCGA-DD-AACN-01A	-3.8167	0	43.4	High Ferroptosisscore
								161	SA595450	4.16828	0	26	High Ferroptosisscore				161	TCGA-DD-AACO-01A	2.97682	0	62.5333	High Ferroptosisscore
								162	SA595454	-6.16748	0	25	Low Ferroptosisscore				162	TCGA-DD-AACP-01A	-11.0769	0	13.8333	Low Ferroptosisscore
								163	SA595458	3.26038	0	25	High Ferroptosisscore				163	TCGA-DD-AACQ-01A	2.95794	1	14.4	High Ferroptosisscore
								164	SA595460	-7.46609	0	44	Low Ferroptosisscore				164	TCGA-DD-AACS-01A	0.217108	0	60.1333	High Ferroptosisscore
								165	SA595462	-6.31076	0	16	Low Ferroptosisscore				165	TCGA-DD-AACT-01A	2.62538	0	52.0667	High Ferroptosisscore
								166	SA595463	-6.31076	0	16	Low Ferroptosisscore				166	TCGA-DD-AACU-01A	0.138824	0	52.2333	High Ferroptosisscore
								167	SA595464	5.2458	0	29	High Ferroptosisscore				167	TCGA-DD-AACV-01A	3.64539	0	51.0333	High Ferroptosisscore
								168	SA595466	0.768104	0	27	High Ferroptosisscore				168	TCGA-DD-AACW-01A	-3.59751	0	47.4667	High Ferroptosisscore
								169	SA595468	1.16766	1	23	High Ferroptosisscore				169	TCGA-DD-AACX-01A	2.74959	0	5.66667	High Ferroptosisscore
								170	SA595470	3.33533	0	24	High Ferroptosisscore				170	TCGA-DD-AACY-01A	4.76466	0	48.3333	High Ferroptosisscore
								171	SA595472	-5.30271	1	6	Low Ferroptosisscore				171	TCGA-DD-AACZ-01A	-9.46483	1	5.7	Low Ferroptosisscore
								172	SA595474	7.96292	0	44	High Ferroptosisscore				172	TCGA-DD-AAD0-01A	5.82676	0	4.56667	High Ferroptosisscore
								173	SA595475	6.36155	0	23	High Ferroptosisscore				173	TCGA-DD-AAD1-01A	-7.60701	0	18.8	Low Ferroptosisscore
								174	SA595477	-7.6458	0	19	Low Ferroptosisscore				174	TCGA-DD-AAD2-01A	-0.798871	0	21.9333	High Ferroptosisscore
								175	SA595480	-5.63519	1	24	Low Ferroptosisscore				175	TCGA-DD-AAD3-01A	1.94733	0	43.1667	High Ferroptosisscore
								176	SA595481	9.81168	0	30	High Ferroptosisscore				176	TCGA-DD-AAD5-01A	-11.2245	0	44.8333	Low Ferroptosisscore
								177	SA595483	0.564878	0	20	High Ferroptosisscore				177	TCGA-DD-AAD6-01A	0.438283	0	22.4	High Ferroptosisscore
								178	SA595485	1.37282	0	26	High Ferroptosisscore				178	TCGA-DD-AAD8-01A	4.49951	0	40.6333	High Ferroptosisscore
								179	SA595487	7.08993	1	13	High Ferroptosisscore				179	TCGA-DD-AADA-01A	2.81141	0	41.1	High Ferroptosisscore
								180	SA595489	-5.39087	0	5	Low Ferroptosisscore				180	TCGA-DD-AADB-01A	-12.4042	0	41.4	Low Ferroptosisscore
								181	SA595491	-5.02173	0	21	Low Ferroptosisscore				181	TCGA-DD-AADC-01A	-6.86247	1	14.1667	Low Ferroptosisscore
								182	SA595493	-3.91438	0	21	Low Ferroptosisscore				182	TCGA-DD-AADD-01A	-2.83347	0	41.0333	High Ferroptosisscore
								183	SA595495	0.200453	0	20	High Ferroptosisscore				183	TCGA-DD-AADF-01A	6.90836	1	3.83333	High Ferroptosisscore
								184	SA595497	-2.10638	0	20	High Ferroptosisscore				184	TCGA-DD-AADG-01A	10.6689	0	38.1667	High Ferroptosisscore
								185	SA595499	-3.51988	0	24	Low Ferroptosisscore				185	TCGA-DD-AADI-01A	-5.47372	0	36.1667	High Ferroptosisscore
								186	SA595501	3.85691	0	8	High Ferroptosisscore				186	TCGA-DD-AADJ-01A	0.330921	0	35.5333	High Ferroptosisscore
								187	SA595503	7.09523	0	20	High Ferroptosisscore				187	TCGA-DD-AADK-01A	-2.04682	0	34.9667	High Ferroptosisscore
								188	SA595504	1.52264	0	19	High Ferroptosisscore				188	TCGA-DD-AADL-01A	0.874773	0	21.2	High Ferroptosisscore
								189	SA595506	8.06844	0	19	High Ferroptosisscore				189	TCGA-DD-AADM-01A	4.46937	1	0.4	High Ferroptosisscore
								190	SA595508	-17.8911	0	18	Low Ferroptosisscore				190	TCGA-DD-AADN-01A	-3.04147	0	29.9333	High Ferroptosisscore
								191	SA595510	6.00515	1	16	High Ferroptosisscore				191	TCGA-DD-AADO-01A	-4.20005	0	15.1	High Ferroptosisscore
								192	SA595512	4.84399	0	16	High Ferroptosisscore				192	TCGA-DD-AADP-01A	3.16083	0	15.2667	High Ferroptosisscore
								193	SA595514	4.82869	0	24	High Ferroptosisscore				193	TCGA-DD-AADQ-01A	5.0296	0	14.5333	High Ferroptosisscore
								194	SA595516	7.57718	0	23	High Ferroptosisscore				194	TCGA-DD-AADR-01A	2.83837	0	67.6	High Ferroptosisscore
								195	SA595517	2.69415	0	29	High Ferroptosisscore				195	TCGA-DD-AADS-01A	11.6356	0	15.8	High Ferroptosisscore
								196	SA595519	3.53565	0	24	High Ferroptosisscore				196	TCGA-DD-AADU-01A	9.55973	0	18.4667	High Ferroptosisscore
								197	SA595521	3.1414	0	23	High Ferroptosisscore				197	TCGA-DD-AADV-01A	2.68433	0	19.1333	High Ferroptosisscore
								198	SA595522	-10.0474	0	21	Low Ferroptosisscore				198	TCGA-DD-AADW-01A	-11.7042	0	19.5667	Low Ferroptosisscore
								199	SA595524	6.91052	0	16	High Ferroptosisscore				199	TCGA-DD-AADY-01A	2.4844	0	18.5	High Ferroptosisscore
								200	SA595526	-2.72924	1	3	Low Ferroptosisscore				200	TCGA-DD-AAE0-01A	-15.5877	0	18.5	Low Ferroptosisscore
								201	SA595528	5.17498	0	16	High Ferroptosisscore				201	TCGA-DD-AAE1-01A	-1.85606	0	18.4	High Ferroptosisscore
								202	SA595530	6.44015	0	19	High Ferroptosisscore				202	TCGA-DD-AAE2-01A	5.84195	0	21.2667	High Ferroptosisscore
								203	SA595532	1.31754	1	16	High Ferroptosisscore				203	TCGA-DD-AAE3-01A	9.10384	0	18.8667	High Ferroptosisscore
								204	SA595534	6.32046	0	18	High Ferroptosisscore				204	TCGA-DD-AAE4-01A	8.66998	0	20.2667	High Ferroptosisscore
								205	SA595535	6.32046	0	18	High Ferroptosisscore				205	TCGA-DD-AAE6-01A	0.772402	0	4.7	High Ferroptosisscore
								206	SA595537	4.44962	1	1	High Ferroptosisscore				206	TCGA-DD-AAE7-01A	7.2915	0	21.4667	High Ferroptosisscore
								207	SA595539	-1.11939	0	18	High Ferroptosisscore				207	TCGA-DD-AAE9-01A	4.27987	0	24.0667	High Ferroptosisscore
								208	SA595541	-2.4375	0	17	High Ferroptosisscore				208	TCGA-DD-AAEA-01A	3.0414	0	19.1667	High Ferroptosisscore
								209	SA595543	-12.7264	0	44	Low Ferroptosisscore				209	TCGA-DD-AAEB-01A	11.6257	0	15.9333	High Ferroptosisscore
								210	SA595545	8.0883	0	31	High Ferroptosisscore				210	TCGA-DD-AAED-01A	-2.59661	0	25.4333	High Ferroptosisscore
								211	SA595547	0.47237	0	18	High Ferroptosisscore				211	TCGA-DD-AAEE-01A	4.30277	0	27	High Ferroptosisscore
								212	SA595549	8.3602	0	24	High Ferroptosisscore				212	TCGA-DD-AAEG-01A	1.90098	0	23.9667	High Ferroptosisscore
								213	SA595551	-2.22274	0	23	High Ferroptosisscore				213	TCGA-DD-AAEH-01A	6.84793	0	26.1333	High Ferroptosisscore
								214	SA595553	-2.69083	0	18	High Ferroptosisscore				214	TCGA-DD-AAEI-01A	4.38458	0	51.0333	High Ferroptosisscore
								215	SA595555	2.5732	0	22	High Ferroptosisscore				215	TCGA-DD-AAEK-01A	2.44848	0	35.5667	High Ferroptosisscore
								216	SA595557	7.25734	0	18	High Ferroptosisscore				216	TCGA-DD-AAVP-01A	4.4627	0	91.7333	High Ferroptosisscore
								217	SA595559	3.46766	0	19	High Ferroptosisscore				217	TCGA-DD-AAVQ-01A	-7.19831	0	90.9333	Low Ferroptosisscore
								218	SA595561	2.86087	1	24	High Ferroptosisscore				218	TCGA-DD-AAVR-01A	0.914977	0	83.7667	High Ferroptosisscore
								219	SA595563	5.37616	0	15	High Ferroptosisscore				219	TCGA-DD-AAVS-01A	-4.45545	0	60.7667	High Ferroptosisscore
								220	SA595564	3.68105	0	14	High Ferroptosisscore				220	TCGA-DD-AAVU-01A	2.8259	0	73.4	High Ferroptosisscore
								221	SA595566	3.21959	0	14	High Ferroptosisscore				221	TCGA-DD-AAVV-01A	-4.19056	0	81.8333	High Ferroptosisscore
								222	SA595567	3.21959	0	14	High Ferroptosisscore				222	TCGA-DD-AAVW-01A	-2.92194	0	77.2333	High Ferroptosisscore
								223	SA595569	3.21959	0	14	High Ferroptosisscore				223	TCGA-DD-AAVX-01A	6.81911	0	57.2667	High Ferroptosisscore
								224	SA595570	-10.166	0	5	Low Ferroptosisscore				224	TCGA-DD-AAVY-01A	10.1226	0	65.6667	High Ferroptosisscore
								225	SA595571	5.91146	0	13	High Ferroptosisscore				225	TCGA-DD-AAVZ-01A	-1.12962	0	63.3333	High Ferroptosisscore
								226	SA595573	7.58312	0	13	High Ferroptosisscore				226	TCGA-DD-AAW0-01A	0.708678	0	67.1667	High Ferroptosisscore
								227	SA595574	7.44121	0	17	High Ferroptosisscore				227	TCGA-DD-AAW1-01A	11.0563	0	66.3	High Ferroptosisscore
								228	SA595576	-0.177629	0	17	High Ferroptosisscore				228	TCGA-DD-AAW2-01A	8.31088	0	61.8333	High Ferroptosisscore
								229	SA595577	1.70761	0	17	High Ferroptosisscore				229	TCGA-DD-AAW3-01A	7.82131	0	54.4333	High Ferroptosisscore
								230	SA595579	3.81327	0	17	High Ferroptosisscore				230	TCGA-ED-A459-01A	-5.72617	0	30.3333	High Ferroptosisscore
								231	SA595581	6.13789	0	13	High Ferroptosisscore				231	TCGA-ED-A4XI-01A	3.5544	0	27.3	High Ferroptosisscore
								232	SA595584	-12.7228	0	19	Low Ferroptosisscore				232	TCGA-ED-A5KG-01A	-12.5434	0	28.4667	Low Ferroptosisscore
								233	SA595585	7.48917	0	3	High Ferroptosisscore				233	TCGA-ED-A627-01A	-1.60661	0	14.1	High Ferroptosisscore
								234	SA595587	4.45801	0	11	High Ferroptosisscore				234	TCGA-ED-A66X-01A	-10.2636	0	13.5333	Low Ferroptosisscore
								235	SA595588	5.27549	0	11	High Ferroptosisscore				235	TCGA-ED-A66Y-01A	-8.59948	1	9.86667	Low Ferroptosisscore
								236	SA595590	-0.863275	0	10	High Ferroptosisscore				236	TCGA-ED-A7PX-01A	-15.3311	0	0.2	Low Ferroptosisscore
								237	SA595595	1.8693	0	39	High Ferroptosisscore				237	TCGA-ED-A7PY-01A	-0.366023	0	13	High Ferroptosisscore
								238	SA595598	-2.32719	0	7	High Ferroptosisscore				238	TCGA-ED-A7PZ-01A	-1.3656	0	0.2	High Ferroptosisscore
								239	SA595600	2.21328	0	24	High Ferroptosisscore				239	TCGA-ED-A7XO-01A	3.99557	0	14.2333	High Ferroptosisscore
								240	SA595602	-5.07832	0	19	Low Ferroptosisscore				240	TCGA-ED-A7XP-01A	0.236648	0	13.3333	High Ferroptosisscore
								241	SA595606	6.78397	0	7	High Ferroptosisscore				241	TCGA-ED-A82E-01A	-11.784	0	13.6	Low Ferroptosisscore
								242	SA595608	8.52992	0	6	High Ferroptosisscore				242	TCGA-ED-A8O5-01A	-4.14584	0	13.5333	High Ferroptosisscore
								243	SA595610	8.52992	0	6	High Ferroptosisscore				243	TCGA-ED-A8O6-01A	-9.85972	1	1.86667	Low Ferroptosisscore
																	244	TCGA-ED-A97K-01A	-10.6952	0	0.2	Low Ferroptosisscore
																	245	TCGA-EP-A12J-01A	8.73924	0	19	High Ferroptosisscore
																	246	TCGA-EP-A26S-01A	8.30121	0	20.2667	High Ferroptosisscore
																	247	TCGA-EP-A2KA-01A	-4.61558	1	20.9	High Ferroptosisscore
																	248	TCGA-EP-A2KB-01A	-1.31856	1	19.8667	High Ferroptosisscore
																	249	TCGA-EP-A2KC-01A	2.6313	1	0.633333	High Ferroptosisscore
																	250	TCGA-EP-A3JL-01A	0.0900119	0	10.1	High Ferroptosisscore
																	251	TCGA-EP-A3RK-01A	-2.70016	0	12.1	High Ferroptosisscore
																	252	TCGA-ES-A2HS-01A	9.0115	1	22.9333	High Ferroptosisscore
																	253	TCGA-ES-A2HT-01A	7.43422	1	14.6	High Ferroptosisscore
																	254	TCGA-FV-A23B-01A	-2.7119	1	61.7333	High Ferroptosisscore
																	255	TCGA-FV-A2QQ-01A	1.45321	0	24.3	High Ferroptosisscore
																	256	TCGA-FV-A2QR-01A	0.84248	1	19.3667	High Ferroptosisscore
																	257	TCGA-FV-A3I0-01A	-13.3044	0	28.2667	Low Ferroptosisscore
																	258	TCGA-FV-A3I1-01A	-4.42216	1	8.23333	High Ferroptosisscore
																	259	TCGA-FV-A3R2-01A	2.37644	1	6.46667	High Ferroptosisscore
																	260	TCGA-FV-A3R3-01A	-1.45542	1	12.2	High Ferroptosisscore
																	261	TCGA-FV-A495-01A	1.39146	0	0.0333333	High Ferroptosisscore
																	262	TCGA-FV-A496-01A	3.24411	0	0.333333	High Ferroptosisscore
																	263	TCGA-FV-A4ZP-01A	-7.37762	1	82.8667	Low Ferroptosisscore
																	264	TCGA-FV-A4ZQ-01A	-6.93657	0	0.4	Low Ferroptosisscore
																	265	TCGA-G3-A25S-01A	0.912777	1	13.8667	High Ferroptosisscore
																	266	TCGA-G3-A25T-01A	-11.8312	0	51.7667	Low Ferroptosisscore
																	267	TCGA-G3-A25U-01A	7.77868	0	54.5333	High Ferroptosisscore
																	268	TCGA-G3-A25V-01A	2.35535	0	28.6667	High Ferroptosisscore
																	269	TCGA-G3-A25X-01A	-11.5286	0	59.3	Low Ferroptosisscore
																	270	TCGA-G3-A25Y-01A	-10.6574	1	15.0667	Low Ferroptosisscore
																	271	TCGA-G3-A25Z-01A	5.1321	0	21.8333	High Ferroptosisscore
																	272	TCGA-G3-A3CG-01A	3.60746	0	22.4333	High Ferroptosisscore
																	273	TCGA-G3-A3CH-01A	3.96597	0	26	High Ferroptosisscore
																	274	TCGA-G3-A3CI-01A	6.44659	0	6	High Ferroptosisscore
																	275	TCGA-G3-A3CJ-01A	10.8977	0	19.8	High Ferroptosisscore
																	276	TCGA-G3-A3CK-01A	8.21835	0	19.5	High Ferroptosisscore
																	277	TCGA-G3-A5SI-01A	3.14147	1	25.6	High Ferroptosisscore
																	278	TCGA-G3-A5SJ-01A	-8.66937	0	23.2667	Low Ferroptosisscore
																	279	TCGA-G3-A5SK-01A	10.5908	0	24.8	High Ferroptosisscore
																	280	TCGA-G3-A5SL-01A	7.54994	0	20.7	High Ferroptosisscore
																	281	TCGA-G3-A5SM-01A	1.72634	0	17.3333	High Ferroptosisscore
																	282	TCGA-G3-A6UC-01A	12.2935	0	22.3667	High Ferroptosisscore
																	283	TCGA-G3-A7M5-01A	10.5267	0	14.9	High Ferroptosisscore
																	284	TCGA-G3-A7M6-01A	-15.0469	0	21.0667	Low Ferroptosisscore
																	285	TCGA-G3-A7M7-01A	4.31338	0	12.0333	High Ferroptosisscore
																	286	TCGA-G3-A7M8-01A	7.42605	0	14.3333	High Ferroptosisscore
																	287	TCGA-G3-A7M9-01A	-16.6594	1	1.86667	Low Ferroptosisscore
																	288	TCGA-G3-AAUZ-01A	7.00638	0	16	High Ferroptosisscore
																	289	TCGA-G3-AAV0-01A	9.26814	0	15.8667	High Ferroptosisscore
																	290	TCGA-G3-AAV1-01A	4.247	1	11.9667	High Ferroptosisscore
																	291	TCGA-G3-AAV2-01A	8.26648	0	12.4	High Ferroptosisscore
																	292	TCGA-G3-AAV3-01A	2.29673	0	13.7333	High Ferroptosisscore
																	293	TCGA-G3-AAV4-01A	6.81357	1	0.9	High Ferroptosisscore
																	294	TCGA-G3-AAV5-01A	4.43074	0	11.8	High Ferroptosisscore
																	295	TCGA-G3-AAV6-01A	-10.3196	1	2.16667	Low Ferroptosisscore
																	296	TCGA-G3-AAV7-01A	-17.4984	0	12.0333	Low Ferroptosisscore
																	297	TCGA-GJ-A3OU-01A	-8.88677	0	29.3	Low Ferroptosisscore
																	298	TCGA-GJ-A6C0-01A	-3.81138	1	1.03333	High Ferroptosisscore
																	299	TCGA-GJ-A9DB-01A	-0.00818048	1	2.23333	High Ferroptosisscore
																	300	TCGA-HP-A5MZ-01A	-0.600353	1	3.03333	High Ferroptosisscore
																	301	TCGA-HP-A5N0-01A	5.16118	1	25.0667	High Ferroptosisscore
																	302	TCGA-K7-A5RF-01A	6.51701	0	21.0333	High Ferroptosisscore
																	303	TCGA-K7-A5RG-01A	-2.70644	0	17.3	High Ferroptosisscore
																	304	TCGA-K7-A6G5-01A	3.5086	0	17.0667	High Ferroptosisscore
																	305	TCGA-K7-AAU7-01A	-12.0772	0	11.9667	Low Ferroptosisscore
																	306	TCGA-KR-A7K0-01A	4.6213	1	2.16667	High Ferroptosisscore
																	307	TCGA-KR-A7K2-01A	2.18062	0	27.6333	High Ferroptosisscore
																	308	TCGA-KR-A7K7-01A	-3.77919	0	31.7	High Ferroptosisscore
																	309	TCGA-KR-A7K8-01A	-0.486948	0	30.2	High Ferroptosisscore
																	310	TCGA-LG-A6GG-01A	6.1863	0	12.9	High Ferroptosisscore
																	311	TCGA-LG-A9QC-01A	5.31989	0	14.1667	High Ferroptosisscore
																	312	TCGA-LG-A9QD-01A	7.82123	0	12.2	High Ferroptosisscore
																	313	TCGA-MI-A75C-01A	2.25752	0	9.7	High Ferroptosisscore
																	314	TCGA-MI-A75E-01A	3.44209	0	16.9	High Ferroptosisscore
																	315	TCGA-MI-A75G-01A	8.66787	0	23.2667	High Ferroptosisscore
																	316	TCGA-MI-A75H-01A	7.72371	0	24.9	High Ferroptosisscore
																	317	TCGA-MI-A75I-01A	-2.06503	0	21	High Ferroptosisscore
																	318	TCGA-MR-A520-01A	8.92227	0	7.63333	High Ferroptosisscore
																	319	TCGA-MR-A8JO-01A	-3.10138	0	11	High Ferroptosisscore
																	320	TCGA-NI-A4U2-01A	8.05158	1	59.7	High Ferroptosisscore
																	321	TCGA-NI-A8LF-01A	6.08606	0	26.6333	High Ferroptosisscore
																	322	TCGA-O8-A75V-01A	-0.356491	0	17.9333	High Ferroptosisscore
																	323	TCGA-PD-A5DF-01A	-2.75483	1	21.3	High Ferroptosisscore
																	324	TCGA-QA-A7B7-01A	-1.12947	0	3.13333	High Ferroptosisscore
																	325	TCGA-RC-A6M4-01A	8.57235	0	0.733333	High Ferroptosisscore
																	326	TCGA-RC-A6M5-01A	2.21083	0	0.5	High Ferroptosisscore
																	327	TCGA-RC-A6M6-01A	-9.8263	0	0.3	Low Ferroptosisscore
																	328	TCGA-RC-A7S9-01A	-2.04033	0	21.3333	High Ferroptosisscore
																	329	TCGA-RC-A7SB-01A	4.52582	0	19.6	High Ferroptosisscore
																	330	TCGA-RC-A7SF-01A	3.36957	0	19.3	High Ferroptosisscore
																	331	TCGA-RC-A7SH-01A	-8.15517	0	15.6	Low Ferroptosisscore
																	332	TCGA-RC-A7SK-01A	4.76965	0	15.7333	High Ferroptosisscore
																	333	TCGA-RG-A7D4-01A	-4.29479	0	36.6	High Ferroptosisscore
																	334	TCGA-T1-A6J8-01A	2.91475	0	0.766667	High Ferroptosisscore
																	335	TCGA-UB-A7MA-01A	-12.771	0	28.2667	Low Ferroptosisscore
																	336	TCGA-UB-A7MB-01A	-2.09361	0	20.0333	High Ferroptosisscore
																	337	TCGA-UB-A7MC-01A	2.46784	0	16.6667	High Ferroptosisscore
																	338	TCGA-UB-A7MD-01A	1.12208	1	1.73333	High Ferroptosisscore
																	339	TCGA-UB-A7ME-01A	-4.05305	0	16.2	High Ferroptosisscore
																	340	TCGA-UB-A7MF-01A	-3.07822	1	7.13333	High Ferroptosisscore
																	341	TCGA-UB-AA0U-01A	-3.44732	0	10.9	High Ferroptosisscore
																	342	TCGA-UB-AA0V-01A	5.3462	0	10.4667	High Ferroptosisscore
																	343	TCGA-WJ-A86L-01A	-3.23248	0	11.5	High Ferroptosisscore
																	344	TCGA-WQ-A9G7-01A	-12.6644	0	1	Low Ferroptosisscore
																	345	TCGA-WQ-AB4B-01A	4.1573	0	13.1667	High Ferroptosisscore
																	346	TCGA-WX-AA44-01A	-9.74572	0	20.5	Low Ferroptosisscore
																	347	TCGA-WX-AA46-01A	10.4402	0	25.2	High Ferroptosisscore
																	348	TCGA-WX-AA47-01A	5.0255	1	18.5333	High Ferroptosisscore
																	349	TCGA-XR-A8TC-01A	-2.57403	0	44.6333	High Ferroptosisscore
																	350	TCGA-XR-A8TD-01A	-2.32048	0	34.3333	High Ferroptosisscore
																	351	TCGA-XR-A8TE-01A	1.43583	0	30.8333	High Ferroptosisscore
																	352	TCGA-XR-A8TF-01A	8.14217	1	23.1	High Ferroptosisscore
																	353	TCGA-XR-A8TG-01A	0.398421	0	29.9333	High Ferroptosisscore
																	354	TCGA-YA-A8S7-01A	-12.792	1	13.7333	Low Ferroptosisscore
																	355	TCGA-ZP-A9CV-01A	3.25126	1	36.2667	High Ferroptosisscore
																	356	TCGA-ZP-A9CY-01A	6.35317	0	26.0667	High Ferroptosisscore
																	357	TCGA-ZP-A9CZ-01A	-3.04706	0	23.5333	High Ferroptosisscore
																	358	TCGA-ZP-A9D0-01A	8.10535	0	36.3667	High Ferroptosisscore
																	359	TCGA-ZP-A9D1-01A	1.1799	0	0.7	High Ferroptosisscore
																	360	TCGA-ZP-A9D2-01A	-13.3074	1	25.5	Low Ferroptosisscore
																	361	TCGA-ZP-A9D4-01A	8.83875	0	13.1667	High Ferroptosisscore
																	362	TCGA-ZS-A9CD-01A	1.10233	1	46.2	High Ferroptosisscore
																	363	TCGA-ZS-A9CE-01A	10.7603	0	41.3667	High Ferroptosisscore
																	364	TCGA-ZS-A9CF-01A	5.38226	0	80.4	High Ferroptosisscore
																	365	TCGA-ZS-A9CG-01A	7.85222	0	11.3667	High Ferroptosisscore
